# Supplementary material for: Elucidating the tunability of binding behavior for the MERS-CoV macro domain with NAD metabolites
Source: Commun Biol. 2021 Jan 27;4:123. doi: 10.1038/s42003-020-01633-6 (PMC7840908; doi:10.1038/s42003-020-01633-6)
Supplement: Supplementary file 4 — Supplementary Data 1 [file 42003_2020_1633_MOESM4_ESM.xlsx]

## Sheet: Figure 1B
Temperature	Apo	ADPR	NAD	ATP	ADP	AMP
25	0.00178	0.00157	0.0019	0.000868	0.0011	0.000675
25.5	0.00386	0.00341	0.00413	0.00188	0.00238	0.00146
26	0.00356	0.00315	0.00381	0.00174	0.00219	0.00135
26.5	0.00356	0.00315	0.00381	0.00174	0.00219	0.00135
27	0.00356	0.00315	0.00381	0.00174	0.00219	0.00135
27.5	0.00357	0.0031	0.0038	0.00174	0.00221	0.00135
28	0.0035	0.00344	0.00387	0.00172	0.00211	0.00136
28.5	0.00332	0.0039	0.004	0.00161	0.00193	0.00134
29	0.00294	0.00357	0.00382	0.00136	0.00162	0.00102
29.5	0.00258	0.00308	0.00341	0.00112	0.00127	0.0007
30	0.00237	0.00308	0.00316	0.00103	0.00136	0.000717
30.5	0.0022	0.00316	0.0032	0.000953	0.00157	0.000668
31	0.00204	0.00325	0.00318	0.000897	0.00149	0.000488
31.5	0.00204	0.00363	0.00315	0.000961	0.00152	0.000651
32	0.00211	0.00401	0.0033	0.00103	0.00167	0.0009
32.5	0.00208	0.00418	0.00334	0.00108	0.00145	0.000884
33	0.00215	0.00439	0.00318	0.0012	0.00119	0.000867
33.5	0.00218	0.0044	0.00308	0.0012	0.00126	0.000938
34	0.00204	0.00416	0.00294	0.00108	0.00118	0.000825
34.5	0.00183	0.004	0.00264	0.00103	0.00101	0.000633
35	0.00154	0.0038	0.00245	0.000927	0.00107	0.000623
35.5	0.00113	0.00353	0.0024	0.000807	0.000993	0.000786
36	0.000867	0.00356	0.00238	0.00081	0.000832	0.000897
36.5	0.000661	0.00365	0.00241	0.000799	0.000751	0.00084
37	0.000372	0.00354	0.00245	0.000724	0.000647	0.000761
37.5	-8.46e-05	0.0034	0.00239	0.000557	0.000454	0.000548
38	-0.000874	0.00319	0.00229	0.000184	0.000337	3.05e-05
38.5	-0.00201	0.00281	0.00209	-0.000204	0.000223	-0.000616
39	-0.00355	0.00238	0.00186	-0.000591	-8.69e-05	-0.00127
39.5	-0.00537	0.002	0.00134	-0.0013	-0.000593	-0.00214
40	-0.00707	0.00161	0.000524	-0.00206	-0.00126	-0.00315
40.5	-0.00843	0.0013	-0.000339	-0.0027	-0.002	-0.00412
41	-0.00951	0.000862	-0.00128	-0.0035	-0.00301	-0.005
41.5	-0.0099	0.000237	-0.00238	-0.00433	-0.00411	-0.0058
42	-0.00947	-0.000532	-0.00317	-0.00484	-0.00512	-0.00635
42.5	-0.00848	-0.00141	-0.00373	-0.00511	-0.00597	-0.00655
43	-0.00697	-0.00251	-0.00471	-0.00516	-0.00679	-0.00648
43.5	-0.005	-0.00377	-0.00609	-0.00488	-0.00744	-0.00616
44	-0.00294	-0.00516	-0.00792	-0.0043	-0.00769	-0.00545
44.5	-0.00111	-0.00693	-0.0104	-0.00353	-0.00772	-0.00456
45	0.000503	-0.00933	-0.0131	-0.00258	-0.00741	-0.00359
45.5	0.00184	-0.0124	-0.0154	-0.00154	-0.00664	-0.0024
46	0.00279	-0.0163	-0.0171	-0.00057	-0.00563	-0.00123
46.5	0.0035	-0.0212	-0.0176	0.000353	-0.00444	-0.000307
47	0.00414	-0.0266	-0.0166	0.00125	-0.003	0.000546
47.5	0.00463	-0.0316	-0.0145	0.0019	-0.00169	0.00132
48	0.00492	-0.0359	-0.0117	0.00231	-0.000691	0.00173
48.5	0.00519	-0.0387	-0.00854	0.00269	0.00024	0.00194
49	0.00541	-0.0388	-0.00533	0.00281	0.000959	0.00215
49.5	0.00546	-0.0363	-0.00258	0.00274	0.00133	0.00228
50	0.00543	-0.0321	-0.000273	0.00274	0.00157	0.00224
50.5	0.00541	-0.026	0.00174	0.00268	0.00193	0.00229
51	0.00533	-0.0188	0.00337	0.00262	0.00225	0.0024
51.5	0.00518	-0.0119	0.00475	0.00267	0.00241	0.00239
52	0.00506	-0.00558	0.00588	0.00266	0.00248	0.00237
52.5	0.00486	7.41e-05	0.00666	0.00254	0.00251	0.00236
53	0.00462	0.00443	0.00715	0.00243	0.00234	0.0022
53.5	0.00438	0.00749	0.00743	0.00226	0.00212	0.00206
54	0.0042	0.00972	0.00739	0.00212	0.00201	0.00209
54.5	0.00401	0.0111	0.00724	0.00209	0.00207	0.00198
55	0.00393	0.0117	0.007	0.00203	0.00205	0.00185
55.5	0.00392	0.0119	0.0067	0.00207	0.00184	0.00178
56	0.00386	0.0119	0.00647	0.00205	0.00166	0.0017
56.5	0.00373	0.0116	0.00626	0.00195	0.00154	0.00154
57	0.00357	0.0113	0.00599	0.00185	0.00128	0.00151
57.5	0.00343	0.011	0.00581	0.00176	0.00106	0.00155
58	0.00319	0.0106	0.00568	0.00166	0.00123	0.00151
58.5	0.00296	0.0102	0.0054	0.00163	0.00132	0.0015
59	0.00282	0.00965	0.00517	0.00162	0.00119	0.00154
59.5	0.00274	0.00914	0.00501	0.00155	0.00121	0.00145
60	0.00257	0.00887	0.00485	0.00147	0.00127	0.00142
60.5	0.00242	0.00852	0.00467	0.00138	0.00106	0.00158
61	0.00238	0.00817	0.00453	0.00131	0.00097	0.00161
61.5	0.00228	0.00811	0.00439	0.00125	0.00109	0.0015
62	0.00212	0.00788	0.00426	0.00119	0.00104	0.00148
62.5	0.00202	0.00748	0.00405	0.00116	0.000948	0.0014
63	0.002	0.00726	0.00388	0.00113	0.000989	0.0013
63.5	0.00192	0.00703	0.00387	0.001	0.000939	0.00128
64	0.00189	0.00673	0.0038	0.000851	0.000722	0.00128
64.5	0.00188	0.00656	0.00363	0.000794	0.000561	0.0013
65	0.00184	0.00634	0.00359	0.000807	0.000588	0.00136
65.5	0.00182	0.00608	0.00356	0.000761	0.000613	0.00134
66	0.00173	0.00593	0.00332	0.000794	0.000551	0.00129
66.5	0.00165	0.0057	0.00311	0.000946	0.000619	0.00127
67	0.0016	0.00552	0.00301	0.00101	0.000696	0.00123
67.5	0.00157	0.00544	0.00288	0.000936	0.000576	0.0011
68	0.00149	0.00534	0.00272	0.000938	0.000414	0.000867
68.5	0.00147	0.00522	0.00274	0.000931	0.000381	0.000781
69	0.00141	0.00523	0.00279	0.00078	0.000252	0.000821
69.5	0.00133	0.00513	0.00285	0.000677	9.68e-05	0.000858
70	0.00129	0.00506	0.00291	0.000715	-2.18e-05	0.000915
70.5	0.00133	0.00503	0.00283	0.000744	-0.000108	0.00106
71	0.00137	0.00491	0.0027	0.000736	-0.000212	0.00117
71.5	0.00148	0.00474	0.00267	0.000765	-0.000407	0.00112
72	0.00161	0.00458	0.00261	0.000802	-0.000448	0.001
72.5	0.00164	0.00426	0.00255	0.000772	-0.00036	0.00102
73	0.00163	0.00409	0.00269	0.000675	-0.000419	0.00106
73.5	0.00157	0.00414	0.0028	0.000639	-0.000453	0.000913
74	0.00146	0.00407	0.00278	0.000662	-0.000223	0.000853
74.5	0.00128	0.00394	0.00266	0.000614	-0.000306	0.000837
75	0.00118	0.00399	0.00249	0.000573	-0.00055	0.000725
75.5	0.00113	0.00386	0.00244	0.000555	-0.000615	0.000661
76	0.0011	0.00339	0.00237	0.000491	-0.000837	0.000676
76.5	0.00112	0.00295	0.00228	0.000497	-0.00115	0.00074
77	0.00127	0.00279	0.00253	0.000574	-0.00109	0.000896
77.5	0.00138	0.00264	0.00279	0.00064	-0.000905	0.00103
78	0.00138	0.00237	0.00272	0.000793	-0.000834	0.00101
78.5	0.00145	0.00238	0.00281	0.000978	-0.000498	0.00107
79	0.00155	0.00254	0.00292	0.000987	-6.99e-05	0.001
79.5	0.00156	0.00242	0.00272	0.00097	0.000223	0.000798
80	0.00158	0.00209	0.00256	0.000971	0.000497	0.000743
80.5	0.00166	0.00206	0.00259	0.000888	0.000918	0.000881
81	0.00169	0.00198	0.00246	0.000739	0.00124	0.000891
81.5	0.00161	0.00167	0.0024	0.000704	0.00141	0.000949
82	0.00155	0.00157	0.00255	0.000768	0.00149	0.0011
82.5	0.00155	0.00159	0.00255	0.000715	0.0015	0.00101
83	0.0015	0.00146	0.00252	0.000688	0.00144	0.00086
83.5	0.00141	0.00137	0.0026	0.000812	0.00139	0.000897
84	0.00141	0.00147	0.00263	0.000833	0.00145	0.000898
84.5	0.00138	0.00156	0.00243	0.000742	0.00156	0.000806
85	0.00124	0.00166	0.00243	0.000846	0.00174	0.000935
85.5	0.00117	0.00175	0.00253	0.00087	0.00193	0.00095
86	0.00116	0.00181	0.00248	0.000728	0.00212	0.000839
86.5	0.0011	0.00194	0.00247	0.00071	0.0022	0.000858
87	0.00111	0.00198	0.00255	0.000681	0.00217	0.000953
87.5	0.00122	0.0021	0.00253	0.000532	0.00221	0.000961
88	0.00128	0.00235	0.00253	0.000542	0.00237	0.00101
88.5	0.00136	0.00252	0.00263	0.00071	0.00237	0.00108
89	0.00151	0.0026	0.0027	0.000815	0.00234	0.00108
89.5	0.00153	0.00279	0.00279	0.000898	0.00249	0.00102
90	0.00151	0.00301	0.00291	0.00103	0.00251	0.000919
90.5	0.00157	0.00318	0.00289	0.00107	0.00237	0.000934
91	0.00154	0.00342	0.00283	0.000892	0.00241	0.000883
91.5	0.0014	0.00376	0.0028	0.000708	0.00259	0.000702
92	0.0014	0.00414	0.00277	0.00068	0.00274	0.00067
92.5	0.00141	0.0044	0.00265	0.000624	0.00285	0.000644
93	0.00128	0.00478	0.00251	0.000597	0.00295	0.0005
93.5	0.00129	0.005	0.00237	0.000667	0.00281	0.000453
94	0.00132	0.00508	0.00221	0.000729	0.00271	0.000483
94.5	0.00155	0.00527	0.00217	0.00072	0.00245	0.000494
95	0.000775	0.00227	0.000923	0.000284	0.000901	0.000226

## Sheet: Figure 1C
Temperature	Apo	ADPR	NAD	ATP	ADP	AMP
25	-7.8138	-7.8138	-7.56296	-7.8138	-7.8138	-7.8138
26	-7.72391	-7.74285	-7.68446	-7.86992	-7.67925	-7.90916
27	-7.6334	-7.66494	-7.79929	-7.9002	-7.54736	-7.99236
28	-7.54516	-7.57765	-7.90141	-7.89288	-7.42034	-8.05348
29	-7.46473	-7.48451	-7.98557	-7.85138	-7.29948	-8.08536
30	-7.39495	-7.39194	-8.04772	-7.78423	-7.1849	-8.08401
31	-7.33255	-7.30521	-8.08489	-7.69624	-7.07518	-8.04995
32	-7.26883	-7.22543	-8.09489	-7.58863	-6.96737	-7.98961
33	-7.19364	-7.15148	-8.07614	-7.46427	-6.85672	-7.91247
34	-7.0975	-7.08597	-8.02717	-7.33091	-6.73693	-7.82479
35	-6.97054	-7.04016	-7.94641	-7.20041	-6.6002	-7.72412
36	-6.79967	-7.03017	-7.83201	-7.08598	-6.43782	-7.59974
37	-6.56682	-7.06454	-7.68163	-6.99688	-6.24086	-7.43861
38	-6.25022	-7.1329	-7.49272	-6.92997	-6.00129	-7.23015
39	-5.82957	-7.20638	-7.26258	-6.85873	-5.71332	-6.96337
40	-5.29451	-7.25059	-6.98899	-6.7269	-5.37455	-6.6178
41	-4.65253	-7.24119	-6.67065	-6.45685	-4.98713	-6.15996
42	-3.9328	-7.16922	-6.30818	-5.97791	-4.55799	-5.55745
43	-3.18323	-7.03125	-5.90457	-5.26547	-4.09867	-4.8082
44	-2.46027	-6.81257	-5.46573	-4.36668	-3.62412	-3.96184
45	-1.81497	-6.48042	-5.00049	-3.39246	-3.15094	-3.1115
46	-1.2816	-5.9985	-4.52016	-2.47642	-2.69541	-2.35552
47	-0.872989	-5.35496	-4.03747	-1.72472	-2.2715	-1.75479
48	-0.583016	-4.58402	-3.56535	-1.18339	-1.88952	-1.31511
49	-0.391522	-3.76378	-3.11543	-0.83651	-1.55528	-1.0032
50	-0.269837	-2.98949	-2.69701	-0.629275	-1.27027	-0.778756
51	-0.187935	-2.3371	-2.31633	-0.499765	-1.03227	-0.616327
52	-0.123125	-1.8384	-1.97655	-0.402795	-0.836461	-0.503548
53	-0.0656793	-1.48077	-1.67802	-0.318663	-0.676681	-0.426623
54	-0.0160597	-1.22862	-1.41924	-0.248477	-0.546465	-0.36315
55	0.0229348	-1.04836	-1.19764	-0.20204	-0.43985	-0.292289
56	0.052174	-0.919566	-1.01043	-0.184481	-0.351894	-0.210676
57	0.0754348	-0.830557	-0.855054	-0.188455	-0.278709	-0.133831
58	0.0962419	-0.769043	-0.729321	-0.197246	-0.217455	-0.0791494
59	0.1165	-0.720693	-0.631277	-0.196163	-0.166128	-0.0471348
60	0.137769	-0.675315	-0.558723	-0.181615	-0.123224	-0.0206016
61	0.161609	-0.631306	-0.509022	-0.160997	-0.0876454	0.0179006
62	0.187962	-0.59251	-0.478533	-0.144522	-0.0583905	0.0698547
63	0.214117	-0.560238	-0.462717	-0.137682	-0.0346	0.121067
64	0.236274	-0.52951	-0.456168	-0.139778	-0.0154149	0.1552
65	0.252033	-0.493598	-0.453125	-0.147846	-9.544e-05	0.166084
66	0.261169	-0.451977	-0.447962	-0.161094	0.011931	0.159596
67	0.264772	-0.413414	-0.43587	-0.180362	0.0210464	0.147309
68	0.264587	-0.390783	-0.413315	-0.203991	0.0274653	0.139074
69	0.26312	-0.391308	-0.378478	-0.224488	0.0311877	0.138227
70	0.263223	-0.410502	-0.331332	-0.230557	0.0321661	0.140848
71	0.266693	-0.43421	-0.273451	-0.213239	0.0303287	0.139551
72	0.273033	-0.447113	-0.207772	-0.172173	0.0258188	0.129806
73	0.279747	-0.441521	-0.137853	-0.117859	0.0188749	0.114289
74	0.28425	-0.419647	-0.0674728	-0.0682353	0.0100459	0.101684
75	0.286182	-0.389211	3.0435e-08	-0.0413145	3.8179e-09	0.100492
76	0.288253	-0.357609		-0.0471577		0.112991
77	0.294505	-0.329124		-0.082894		0.133487
78	0.307144	-0.305881		-0.133973		0.15242
79	0.32475	-0.288784		-0.181254		0.163621
80	0.343299	-0.27725		-0.209675		0.16807
81	0.358641	-0.268076		-0.213167		0.171062
82	0.368057	-0.256804		-0.194284		0.175881
83	0.370302	-0.240755		-0.160925		0.180065
84	0.365356	-0.221037		-0.123086		0.178185
85	0.35472	-0.200882		-0.0892791		0.167011
86	0.341658	-0.181979		-0.0629533		0.14821
87	0.330283	-0.163251		-0.0415915		0.12594
88	0.323389	-0.143475		-0.0202225		0.102134
89	0.319674	-0.123552		0.00314321		0.0747271
90	0.311345	-0.104883		0.0251168		0.0421564
91	0.284345	-0.0863586		0.0390577		0.00940042
92	0.223962	-0.0639898		0.0392431		-0.0122339
93	0.125103	-0.0347473		0.024517		-0.014061
94	4.7826e-08	-9.32e-09		-3.854e-10		-4.661e-08

## Sheet: Figure 5B
	Chemical shift difference (ppm)								Chemical shift difference (ppm)
ADPR(mM)	G19	D20	G44	V94	A127	G131		ADP(mM)	G19	D20	G44	V94	A127	G131
0	0.599069	3.81284	3.30599	1.34396	8.95563	5.83968		0	0	0	0	0	0	0
0.0768	1.05893e-05	2.30801	0.590089	2.78325	5.28389	7.14472		0.15	0.01858	0.053	0.0141916	0.0989768	0.0428	0.015
0.192	1.00889e-05	2.57791	9.50405	0.876387	11.8399	5.87857		0.24	0.0337	0.074	0.00524404	0.123022	0.06842	0.019
0.384	4.99449	2.46443	20.6931	10.2457	11.7797	6.26021		0.36	0.07946	0.179	0.0125857	0.236429	0.15679	0.043
0.72	5.45055	2.27525	38.7323	8.33373	17.7791	13.8469		0.72	0.04459	0.078	0.00942868	0.139314	0.07216	0.02
0.96	14.2818	21.1405	84.6552	13.913	38.8405	20.0767
1.12	99.3723	89.0576	96.7576	100	100	98.1997
1.6	100	100	100		94.5147	100
	Chemical shift difference (ppm)								Chemical shift difference (ppm)
NAD(mM)	G19	D20	G44	V94	A127	G131		AMP(mM)	G19	D20	G44	V94	A127	G131
0	0.306115	4.96304	0.577274	6.16086e-05	3.8964	1.11587e-05		0	0	0	0	0	0	0
0.12	1.55707	4.96305	1.16465e-05	6.27771e-05	1.22569	5.10153		0.12	0.00922497	0.02595	0.0155274	0.00361939	0.00361939	0.0032249
0.24	5.48654e-06	6.28142	1.2669e-05	6.35808e-05	7.34232e-06	2.96233		0.6	0.0318763	0.0762129	0.0320156	0.00876927	0.0275409	0.0125658
0.36	2.88922	8.64228	1.30498e-05	5.1717	8.4337	1.16865e-05		1.2	0.0371699	0.074	0.026732	0.00457165	0.0407664	0.0233109
0.72	0.185087	15.7024	32.1208	14.0636	1.40147	9.21644
1.2	26.7289	87.0938	100	8.34492	75.3939	76.1684
2.4	100	98.4079	94.0541	67.8297	74.5677	90.2649
3.6	100	81.019	98.9074	100	100	100
4.8	100	96.967	100	100	100	95.9246
5.4		100	100			97.6047
	Chemical shift difference (ppm)
ATP(mM)	G19	D20	G44	V94	A127	G131
0	0	0	0	0	0	0
0.12	0.01904	0.033	0.00242899	0.0132665	0.02065	0.01
0.6	0.05559	0.124	0.0248475	0.0639343	0.06872	0.032
1.2	0.11277	0.182	0.0383849	0.0804338	0.09389	0.065
2.4	0.19709	0.328	0.079225	0.14582	0.18089	0.107
4.8	0.23798	0.409	0.0908686	0.182554	0.21339	0.126
7.2	0.2646	0.544	0.115452	0.21188	0.23211	0.138
9.6	0.34319	0.582	0.138943	0.281475	0.29205	0.161
10.2	0.3786	0.687	0.160211	0.781856	0.27533	0.074
10.8	0.3873	0.739	0.151319	0.808098	0.28296	0.082
12	0.39906	0.597	0.156689	0.829765	0.29702	0.075

## Sheet: Figure 6B
ImageJ		298K			308K
Blank		3.1	2.9	2.1	2	3.3	3.1
NC (buffer)		100	100	100	92.9	88.9	94
PC (10 μM ScPoa1p)		28.1	27	27.1	11.4	13.7	10.8
2.5 μM MERS-CoV-Macro		75.7	69	66.7	47.3	60.7	51
5 μM MERS-CoV-Macro		65.6	45.4	55.8	36.7	37.2	43.2
10 μM MERS-CoV-Macro		54.4	46.8	40.3	25.9	25.4	26.2

## Sheet: Figure 7B
	Normalized B factor
Residue	ADPR	NAD	ATP	ADP	AMP
1	2.80778	2.14051	1.65333	2.0717	1.99423
2	2.186	1.30355	1.32819	1.64654	1.39626
3	2.33052	1.95189	1.32092	1.88883	1.80575
4	1.92182	1.81214	1.30383	1.74254	1.75179
5	1.40624	1.25086	1.16162	1.41339	1.346
6	1.17501	1.40206	1.24091	1.58863	1.47757
7	1.32088	0.930126	1.01069	1.15052	1.11612
8	1.32625	1.00038	0.92377	1.15204	1.11612
9	1.09098	0.799542	0.96378	0.887653	0.867766
10	0.972675	0.892707	1.03942	1.03623	0.985291
11	1.01435	0.959908	1.06597	1.15433	1.03555
12	1.78805	1.83963	1.17653	1.6854	1.62244
13	1.34978	1.27453	1.10198	1.24729	1.1516
14	0.963936	0.833142	1.01033	0.913559	0.912115
15	0.93436	0.724704	0.89504	0.828222	0.884766
16	0.96192	0.760596	0.97141	0.943274	0.818981
17	0.864451	0.631539	0.95468	0.771839	0.800503
18	1.01166	0.794196	0.9685	0.912797	0.928376
19	0.942426	0.94769	1.12635	1.01642	1.0459
20	1.03317	1.01107	1.11944	1.02632	1.11021
21	0.867139	0.68194	1.01578	0.774887	0.830808
22	1.06544	0.919435	0.91541	0.976799	1.07473
23	1.49498	1.98396	1.34674	1.85607	2.07037
24	1.03183	0.835433	1.0016	0.849556	0.86407
25	1.10779	0.933944	1.07907	0.897558	0.804198
26	1.93325	2.14738	1.32528	2.31018	1.96245
27	1.76654	1.22413	1.19035	1.36919	1.15899
28	1.9151	1.3929	1.22818	1.42558	1.29278
29	2.10399	1.35319	1.1478	1.4911	1.54039
30	2.36211	1.92058	1.23982	2.40466	2.0578
31	1.23416	1.07751	1.02524	1.0027	0.920245
32	0.86109	0.724704	0.85867	0.758886	0.82933
33	0.741438	0.658267	0.98414	0.704789	0.720674
34	0.68699	0.666667	0.93395	0.731456	0.677803
35	0.777737	0.677358	1.05106	0.752029	0.801981
36	0.660102	0.679649	0.90922	0.76041	0.780545
37	0.703795	0.825506	0.96596	0.80765	0.862591
38	0.831513	0.990454	0.97141	0.857175	0.886244
39	0.868484	0.89958	0.9565	0.96537	0.856678
40	1.17434	0.934708	1.02306	1.00499	1.03999
41	0.787148	0.622375	1.0016	0.758124	0.78572
42	1.23214	2.07102	1.27619	1.85836	1.78284
43	1.17366	0.907216	1.08088	0.879272	0.827112
44	0.84899	1.65788	1.2089	1.42482	1.65275
45	0.871845	1.3005	1.10452	1.0027	0.980856
46	0.726649	1.13631	1.25655	0.932607	1.18708
47	0.798575	0.845361	1.05761	0.943274	0.972725
48	0.700434	0.668958	1.04015	0.752029	0.702195
49	0.776392	0.898816	1.11507	0.786316	0.945377
50	0.780425	0.831615	1.11143	0.792411	0.804198
51	0.795214	0.696449	0.95759	0.739838	0.709587
52	0.830841	0.783505	0.95105	0.772601	0.804198
53	0.923604	0.995036	0.93541	0.921178	0.867026
54	1.09233	0.900344	0.96559	0.929559	0.836721
55	0.984102	0.91638	0.87395	0.891463	0.843373
56	1.71479	1.86712	1.10016	2.05494	1.54853
57	0.8826	1.05842	1.00451	0.966894	0.937985
58	0.782442	1.02482	0.94486	0.940988	1.00599
59	0.752193	0.741504	0.8994	0.837365	0.795329
60	0.814036	0.989691	0.98596	0.904415	0.952768
61	1.20862	2.52081	1.19872	1.38672	1.32678
62	0.786475	0.905689	0.96705	0.976037	0.89881
63	0.774376	0.846124	1.08016	0.856414	0.825634
64	1.00494	1.26308	1.07252	1.38215	1.19595
65	0.990824	2.43986	1.39948	2.45495	2.22929
66	1.03855	1.33181	1.00633	1.1749	1.06142
67	1.03586	0.924017	0.96341	0.906701	0.830808
68	1.28189	1.62199	0.9816	1.35091	1.26913
69	1.2066	1.89462	1.09361	1.4012	1.28613
70	1.47683	2.11302	1.25582	2.00236	1.89593
71	1.16089	1.17297	1.13944	1.01871	1.23882
72	1.20391	1.16915	1.0907	1.07128	1.17821
73	1.21736	1.05613	1.01469	1.13681	1.09247
74	1.54875	1.55632	1.23873	1.45301	1.33565
75	0.942426	1.10347	0.96523	1.03547	0.991204
76	0.972003	1.00344	1.08198	0.908225	0.912854
77	1.25836	1.27988	1.11434	1.05833	0.975682
78	0.986119	1.02558	0.8994	1.20462	1.25065
79	0.828824	0.840779	0.87649	0.87851	0.89881
80	0.868484	0.789614	0.9896	0.771839	0.796068
81	0.863778	0.678885	0.98923	0.766505	0.787198
82	1.16291	0.831615	0.98342	0.860223	0.946116
83	1.10913	0.979763	0.94086	0.881557	0.90768
84	1.14274	1.21268	0.9685	1.04309	1.02594
85	1.67647	1.48377	1.05615	1.56196	1.22625
86	1.26172	1.0714	1.00633	1.07356	0.871461
87	1.09367	0.798778	0.94196	0.778696	0.75024
88	1.45599	1.48912	1.12489	1.11776	1.14643
89	0.97738	0.779687	0.97651	0.755076	0.814547
90	0.766309	0.678121	0.8914	0.678883	0.708109
91	0.732699	0.659794	0.90413	0.742885	0.740631
92	0.727994	0.642994	0.93723	0.660597	0.753197
93	0.849662	0.911798	1.00633	0.813745	0.892158
94	0.724633	0.882016	1.01178	0.817555	0.841895
95	0.626491	0.766705	1.01615	0.78022	0.998596
96	0.644641	0.887362	1.05906	0.870128	0.88107
97	0.744127	1.14089	1.24745	1.19319	1.10356
98	0.824791	1.59527	1.1558	1.47587	1.26247
99	1.14678	1.74723	1.32565	1.87207	1.67049
100	0.885961	1.92974	1.2831	1.82255	1.77545
101	1.17232	2.47881	1.43585	2.01455	2.1428
102	0.788492	1.50057	1.2991	1.44463	1.53152
103	1.02107	1.70676	1.29219	1.69759	1.55666
104	0.867812	1.11646	1.15799	1.24805	1.16417
105	0.953181	1.42039	1.22418	1.33948	1.26617
106	0.854368	1.1218	1.07507	1.10557	1.08286
107	0.738077	0.765941	1.07507	0.837365	0.87294
108	1.07149	1.23559	1.10707	1.15738	1.05551
109	1.55816	1.55326	1.13871	1.69454	1.47239
110	0.935032	1.00725	1.13617	0.998895	1.02003
111	0.683629	0.644521	0.86776	0.729933	0.743588
112	1.36591	1.33028	1.29692	1.27243	1.19521
113	1.04729	0.912562	0.7863	0.928035	1.0326
114	0.917555	0.926308	0.95578	0.935655	0.82859
115	1.00292	0.896525	1.04379	0.905939	0.852243
116	1.12997	0.889653	1.00924	0.930321	0.96016
117	1.05199	0.920199	1.00415	0.885367	0.949072
118	1.14476	1.04926	1.06088	0.973751	0.962377
119	1.15484	1.1134	0.9856	0.958513	1.12425
120	0.830841	0.645284	0.8434	0.735266	0.682238
121	0.727994	0.687285	0.79466	0.637739	0.782024
122	0.7085	0.589538	0.89249	0.677359	0.722152
123	0.65674	0.632302	0.93868	0.672026	0.676325
124	0.703122	0.645284	0.88086	0.710884	0.762067
125	0.597587	0.644521	0.93286	0.614119	0.714761
126	0.598259	0.675067	1.12962	0.687264	0.874418
127	0.697073	0.952272	1.28382	1.05528	1.17599
128	0.700434	1.14318	1.36965	1.26405	1.24473
129	0.717239	2.56281	1.45148	1.93684	2.13393
130	0.650018	1.14853	1.11325	1.20233	1.23956
131	0.810675	1.45017	1.09289	1.39281	1.29795
132	0.706483	1.0294	1.11325	1.05528	1.06068
133	1.33432	1.09507	1.12744	1.41491	1.20334
134	0.842268	0.847652	1.02415	1.15966	1.16934
135	0.917555	0.966781	0.95759	1.15738	1.08138
136	0.777065	0.856816	0.88558	0.893748	0.948333
137	0.640608	0.746086	0.90159	0.728409	0.747284
138	1.04191	1.00267	0.9936	1.08271	1.11834
139	1.07485	0.929362	1.02306	1.17719	1.07029
140	0.822774	0.839252	0.92159	0.96918	0.981595
141	0.939065	0.716304	0.97651	0.969942	0.936507
142	1.14274	1.15617	1.09689	1.21224	1.13903
143	1.62874	1.29668	1.18381	1.79893	1.99202
144	1.1656	0.977472	1.0867	1.11319	1.0326
145	0.823446	0.895762	0.9525	0.981371	0.971247
146	1.35852	1.29821	1.09834	1.61759	1.80945
147	0.935032	1.03475	0.94123	0.984418	1.07916
148	1.97157	2.15349	1.14817	1.87131	1.90258
149	0.835546	0.69874	0.91686	0.818317	0.742849
150	0.920243	0.747614	0.8714	0.785554	0.782763
151	0.847646	0.865216	0.88267	0.82746	0.908419
152	0.795886	0.598702	0.90813	0.743647	0.731022
153	0.85504	0.861397	0.98851	0.907463	0.918028
154	1.20122	1.27911	1.23473	1.33567	1.28317
155	1.1824	1.20733	1.12671	1.20233	1.19447
156	1.28727	1.41046	1.37511	1.98865	2.10733
157	1.58572	1.57388	1.37184	1.88045	1.85897
158	1.07485	0.950745	1.07943	1.04233	1.19447
159	1.03116	0.920199	1.02597	0.921178	0.922463
160	2.02467	1.57083	1.3762	1.82331	1.74292
161	1.63412	1.35319	1.28273	1.35548	1.55
162	1.54405	1.43184	1.13435	1.45225	1.19151
163	2.35606	1.48377	1.18781	1.38672	1.37704
164	5.17057	2.79496	1.67152	2.62486	3.05344

## Sheet: Figure 7C 298K
Residue	R1 Apo		R2 Apo		NOE Apo		R1 ADPR		R2 ADPR		NOE ADPR
1
2	1.20423	0.0359936	11.146	0.288787	0.53878	0.0431786	1.0409	0.028639	12.5515	1.57375	0.59073	0.0458236
3	1.09235	0.0358746	14.8945	0.456467	0.801789	0.0302318	1.08234	0.021289	11.917	0.201936	0.756932	0.039901
4	1.14417	0.0422858	13.1458	0.382923	0.749948	0.0302736	1.13648	0.02748	12.2454	0.2474	0.778513	0.0738638
5	1.03656	0.0272647	13.298	0.311066	0.768195	0.0274102	0.953128	0.022142	12.5139	0.232636	0.787495	0.0129653
6	0.988161	0.0340722	13.088	0.395326	0.797847	0.0610859	1.05688	0.030367	13.4582	0.358935	0.753023	0.0182279
7	1.02225	0.0360082	14.5544	0.429651	0.766272	0.0278683	0.922653	0.027538	16.087	0.431565	0.772231	0.0818199
8	0.970525	0.0416122	14.8615	0.640378	0.797613	0.0285941	0.933862	0.029435	13.7224	0.344074	0.817267	0.0844473
9	1.00664	0.0285441	14.4402	0.428575	0.798535	0.0436069	1.04073	0.04135	13.5768	0.552954	0.779548	0.102046
10	1.01828	0.0772425	10.4368	1.16669	0.788054	0.0702945	1.10213	0.063388	16.7778	1.0036	0.706537	0.0475933
11	1.01037	0.035948	11.1974	0.270107	0.793269	0.0468543	0.998969	0.020624	12.3575	0.211448	0.797227	0.0363643
12	1.1836	0.043995	13.2494	0.377355	0.755767	0.0468125	1.09761	0.022102	12.553	0.209052	0.766665	0.0167598
13	1.17833	0.0216316	14.0472	0.274113	0.78135	0.0106004	1.04162	0.024108	12.177	0.239381	0.700714	0.00812883
14	1.00382	0.0317978	13.9635	0.412088	0.768619	0.0254566	0.885862	0.032817	11.9246	0.339027	0.683426	0.0538301
15	1.08051	0.0430198	17.0771	0.528543	0.851505	0.0423071	0.95084	0.025335	15.4158	0.384638	0.867273	0.0228171
16	1.01681	0.0579415	12.9571	0.594805	0.876106	0.0930803	1.03984	0.043436	15.5868	0.591655	0.908255	0.080811
17	0.974541	0.0618924	16.2034	0.836442	0.885381	0.0201808	0.749187	0.075792	14.8131	1.01797	0.923769	0.065966
18	1.02823	0.040889	15.1182	0.595151	0.823234	0.0927629	1.06977	0.034869	14.7464	0.549239	0.903518	0.00851362
19	1.03743	0.027815	15.3443	0.456635	0.790936	0.0377319	0.973277	0.022746	14.0767	0.278663	0.791987	0.0266135
20	0.980025	0.0351427	13.7327	0.413466	0.74353	0.0602027	0.997461	0.036671	13.0867	0.439023	0.735184	0.0211861
21	1.08722	0.022247	15.1287	0.313446	0.795751	0.0181938	0.760404	0.132069	17.7228	2.39057	0.904775	0.0384565
22	1.11048	0.0436761	13.8758	0.417299	0.830872	0.0243224	1.0482	0.047292	13.5691	0.571361	0.934321	0.0565414
23	1.00422	0.0242786	14.8682	0.329294	0.837599	0.0656845	1.0768	0.021197	11.8856	0.238562	0.83178	0.0553105
24	1.14415	0.0342543	15.0068	0.439087	0.821755	0.0288755	0.947402	0.036772	15.6741	0.514713	0.762485	0.0740964
25	1.08486	0.0205208	14.5615	0.223588	0.816401	0.00701653	1.06736	0.019345	13.8223	0.230707	0.837451	0.0198005
26	1.08588	0.0367003	13.7659	0.37143	0.79441	0.0621466	1.09221	0.024102	14.5719	0.28661	0.845624	0.0116538
27	1.01421	0.0451677	14.1229	0.457051	0.799419	0.0526506	1.01593	0.025675	13.2211	0.29062	0.816939	0.0355796
28	1.09471	0.0351332	13.2245	0.374554	0.753644	0.0731485	1.02293	0.025787	12.1432	0.276518	0.827813	0.038641
29	1.17572	0.0933244	11.4149	0.94997	0.675255	0.0315112	0.91617	0.0512	11.9294	0.455386	0.68066	0.0397209
30	1.02812	0.028233	13.5132	0.35527	0.756546	0.0144602	0.998619	0.024177	13.3912	0.275953	0.718726	0.0167838
31	1.18391	0.0281649	12.0316	0.237635	0.652688	0.0150728	1.09841	0.02698	11.4967	0.248627	0.714554	0.0413019
32	1.00452	0.0516667	15.1422	0.73368	0.81674	0.0223064	0.90771	0.048325	12.0786	0.566826	0.87905	0.0431413
33	1.1648	0.0538452	13.3228	0.650868	0.926118	0.00928312	1.06177	0.043786	16.677	0.724527	0.931691	0.0358627
34	0.999213	0.0529165	17.1416	0.870456	0.87639	0.0793246	1.01884	0.072548	14.5945	1.14281	0.857859	0.0911978
35	1.2325	0.0770571	15.9759	1.05207	0.882049	0.00894213	1.02718	0.037447	12.994	0.431004	0.780682	0.0142368
	1.01477	0.115566	12.4354	1.27239	0.684782	0.0446708
37	0.987434	0.0503705	13.5461	0.590397	0.751061	0.0836566	1.12171	0.093704	16.4428	1.11927	0.934867	0.0181389
38	0.986418	0.0336666	15.0244	0.531635	0.789522	0.0375545	0.931455	0.043829	12.6295	0.477859	0.780464	0.0142298
39	0.998224	0.0469234	12.9379	0.712581	0.855484	0.0673693	0.904419	0.033407	13.0121	0.372616	0.769879	0.0458919
40	1.12146	0.0434186	15.4558	0.499538	0.793739	0.0878533	1.01899	0.049678	11.3275	0.483899	0.802749	0.0328708
41	1.20698	0.0716387	16.2197	0.875961	0.879089	0.0356858	1.05218	0.057163	13.7978	0.621114	0.890107	0.0503673
42	0.997354	0.0533653	15.7567	0.584211	0.806879	0.0497915	1.11634	0.044656	13.9295	0.467168	0.79555	0.082863
	1.10575	0.0338547	16.7626	0.560375	0.764741	0.0389969
	0.852805	0.0679549	8.81097	0.418593	0.718907	0.0432309
45	0.882218	0.035742	5.02231	0.138262	0.256833	0.00709763	0.899324	0.10361	15.8787	1.32638	0.71152	0.0323779
46	1.18766	0.136941	14.1893	1.47773	0.755857	0.0350216	1.04417	0.080804	26.1894	2.04882	0.87246	0.0570024
47	1.05465	0.0614948	18.4109	1.16853	0.723585	0.0362598	0.984693	0.180533	14.7606	2.03207	1.10063	0.0748758
48	1.15756	0.0306537	17.464	0.422343	0.827981	0.0414526	1.0656	0.206874	25.8734	4.05267	1.05417	0.0754082
49	1.07846	0.0631525	17.2795	0.777203	0.785944	0.0217607	1.09445	0.095038	16.2607	1.34882	0.725615	0.0900042
50	1.04358	0.0417016	13.9689	0.542317	0.83697	0.0597554	0.956772	0.050043	14.1009	0.602231	0.840298	0.0453633
51	1.04432	0.0364396	14.3988	0.468414	0.855074	0.0524384	0.877765	0.13453	12.7997	1.02066	0.897263	0.102525
52	1.09563	0.0409137	16.3241	0.636025	0.850988	0.0135182	1.02812	0.052876	15.4585	0.649955	0.827059	0.0509519
53	1.19201	0.0338223	11.9483	0.320313	0.845367	0.0734985	1.06674	0.040935	14.0249	0.517455	0.807827	0.0627366
54	1.12833	0.0167429	12.9095	0.174526	0.799508	0.0142817	1.09892	0.02343	12.7602	0.25277	0.837111	0.0164851
55	0.968609	0.0465772	13.0253	0.471224	0.767352	0.0173212	1.00621	0.031514	13.7134	0.40072	0.819872	0.0808043
56	1.15214	0.0466372	15.3704	0.522671	0.868642	0.0321176	1.11933	0.049162	14.987	0.374593	0.769681	0.0443078
57	0.997184	0.0617969	15.5533	0.825976	0.941843	0.0573672	0.936363	0.041637	15.4551	0.634292	0.761068	0.0459931
58	1.08005	0.0330496	13.9489	0.349244	0.820446	0.029119	1.03689	0.025804	14.0992	0.310888	0.873558	0.0284848
59	1.15123	0.0626346	15.7621	0.807306	0.758144	0.0391683	0.950753	0.066163	13.3293	0.738537	0.780298	0.0322725
60	1.18807	0.0501828	14.3654	0.624262	0.849105	0.0217067	1.18986	0.035723	15.2903	0.468759	0.828379	0.0252402
61	1.16266	0.0382914	16.4032	0.533735	0.862514	0.01736	1.03965	0.024329	16.2764	0.816541	0.792087	0.0191485
62	1.15783	0.0291367	14.6864	0.368402	0.901098	0.0436823	1.01128	0.03169	13.0942	0.368925	0.767346	0.0360708
63	0.899207	0.0615493	14.4693	0.761757	0.823575	0.0863586	1.05241	0.038647	12.6186	0.388728	0.748722	0.0145514
64	1.1676	0.0455749	14.1087	0.529785	0.925889	0.0451202	1.06058	0.041497	14.5932	0.595751	0.853332	0.061393
65	1.06869	0.0387629	15.1096	0.505538	0.858216	0.0406575	1.02547	0.024825	14.602	0.363716	0.809668	0.0532959
66	1.16915	0.0369793	13.7466	0.427801	0.775886	0.0482706	1.09333	0.022409	14.0801	0.302744	0.809038	0.0526067
67	1.18146	0.0581488	14.4476	0.670015	0.823607	0.117228	1.07451	0.04947	13.7771	0.570719	0.950403	0.0158474
68	1.17432	0.0318238	15.6639	0.40226	0.828977	0.00545003	1.02728	0.035771	16.2438	0.581892	0.809259	0.0816615
69	0.996835	0.0187284	14.905	0.270422	0.827726	0.0561062	0.981089	0.011528	13.7762	0.14664	0.775067	0.0154638
70	1.11413	0.0400745	14.8879	0.429672	0.884059	0.016824	0.941283	0.028059	12.6415	0.31518	0.770358	0.0551695
71	1.11459	0.0409256	11.1122	0.316681	0.783565	0.0524468	0.947547	0.02418	11.637	0.246654	0.755284	0.0185116
72
73	1.07179	0.0420364	12.5113	0.435549	0.809309	0.0924814	0.990423	0.031658	12.8063	0.349769	0.908613	0.0859863
74	1.06759	0.0361791	14.5902	0.415085	0.752181	0.0871479	1.01297	0.020147	12.9332	0.229421	0.759868	0.0556241
75	1.12789	0.0189985	14.6145	0.220268	0.819018	0.0141299	0.969828	0.030993	11.604	0.346945	0.84879	0.0841283
76	1.01339	0.0598761	16.2545	0.926393	0.872244	0.0452905	1.10391	0.047017	12.2355	0.459511	0.934515	0.109183
77	1.17993	0.0258398	14.8072	0.311985	0.871596	0.0280639	1.0559	0.018892	13.0808	0.217272	0.853932	0.0782729
78	1.06094	0.0301258	12.3143	0.314526	0.783328	0.038322	1.07707	0.025113	13.6309	0.309078	0.85282	0.0358549
79	1.12189	0.0344909	14.1919	0.372654	0.800572	0.0255557	1.08216	0.03659	13.5929	0.445377	0.794935	0.0748414
80	1.11541	0.0503638	12.9644	0.480035	0.935224	0.0296157	1.04872	0.045666	15.5796	0.668014	0.826488	0.0359286
81	1.04883	0.0674964	12.6768	0.703443	0.838972	0.0227802	0.957857	0.045762	14.8941	0.59347	0.877153	0.0842844
82	1.31461	0.165671	15.2406	1.58707	0.73202	0.140234	0.901546	0.052409	15.2112	0.715319	0.708863	0.020785
83	1.00825	0.0769554	12.8873	0.706442	0.851522	0.00893232	1.02987	0.052219	20.4637	1.2058	0.737187	0.0507433
84	1.06018	0.040027	10.6818	0.396034	0.833367	0.0584921	1.0093	0.035618			0.861007	0.11496
85	1.06369	0.0439739	12.7629	0.452234	0.791156	0.0653796	1.11447	0.034292	12.6306	0.310282	0.835653	0.0177879
86	1.01282	0.0401386	13.5636	0.449507	0.821731	0.0193716	1.02201	0.038111	15.5379	0.5212	0.890994	0.0298558
87	0.934706	0.0274876	14.765	0.3238	0.863581	0.00473338	0.886624	0.023638	14.5835	0.342942	0.839634	0.0253473
88	1.17914	0.0417422	13.8103	0.42656	0.884249	0.0287656	0.990178	0.028005	15.2536	0.385655	0.836843	0.0174464
89	0.987966	0.0251991	14.4839	0.341389	0.866544	0.0466552	1.00458	0.01683	14.3466	0.223883	0.786817	0.031579
90	0.972389	0.051394	14.8513	0.663426	0.815076	0.0468043	0.919839	0.02216	7.7194	0.157302	0.0988262	0.0405401
91	1.03451	0.0509487	15.0387	0.758027	0.790646	0.0081027	0.945153	0.058682	16.5323	1.01655	0.952043	0.0358993
92	1.04733	0.0610273	12.4703	0.75099	0.808929	0.0781574	1.07686	0.04372	15.0418	0.622123	0.851234	0.0800842
93	1.0637	0.058688	14.6287	0.689641	0.770043	0.0248538	1.04848	0.073567	13.6112	0.83623	0.854421	0.0559409
94	1.09784	0.0614445	15.1562	0.779181	0.812048	0.0256636	1.19573	0.051665	13.2487	0.60548	0.860922	0.208672
95	1.063	0.0533486	13.0375	0.516219	0.870407	0.0152769	0.967991	0.043424	13.8064	0.486718	0.674123	0.00397781
96
97	1.14732	0.0967594	18.4894	1.31679	0.763884	0.044484	0.943557	0.034897	13.5895	0.466577	0.815781	0.0625315
98	1.17412	0.0607503	14.203	0.843028	0.862876	0.0661897	1.03032	0.049631	14.2415	0.717828	0.917911	0.0500859
99	1.07991	0.0430077	14.9536	0.602042	0.838278	0.0221804	0.976058	0.036302	12.8225	0.480889	0.843065	0.0669584
100	0.963506	0.0342434	14.524	0.481938	0.80857	0.113437	1.06229	0.033623	12.0274	0.369645	0.833891	0.0517809
101	1.14781	0.0205336	13.5007	0.259698	0.769699	0.0235513	0.999977	0.015706	11.3812	0.173763	0.657136	0.0694045
102	1.02966	0.0452155	14.3169	0.503106	0.781319	0.0203566	1.0443	0.025695	13.3763	0.291683	0.860959	0.041298
103	0.987854	0.0285759	13.2084	0.312494	0.782646	0.0718077	0.953241	0.026724	12.625	0.346491	0.742784	0.0263712
104	1.05537	0.0336523	13.9953	0.373998	0.770506	0.0297222	1.00738	0.032886	14.053	0.438567	0.795457	0.0391565
105	0.991563	0.029777	14.6846	0.337668	0.841628	0.0441699	1.01918	0.020413	14.3126	0.25189	0.786565	0.00826021
106	1.23545	0.0381481	12.2582	0.38948	0.858029	0.0616043	1.11183	0.049754	11.4251	0.462418	0.843388	0.0452056
107	1.09829	0.040022	16.0916	0.499607	0.867201	0.0369287	1.08069	0.032167	13.3078	0.393574	0.847233	0.00455623
108	1.14482	0.0294281	14.1986	0.353962	0.758657	0.0204219	1.09065	0.016171	13.0595	0.191987	0.808012	0.0279625
109	1.01566	0.0271073	14.065	0.336266	0.817444	0.00958065	0.998926	0.01838	13.0022	0.221148	0.814723	0.0101374
110	1.07487	0.0297012	14.8025	0.40781	0.817481	0.0325914	1.02694	0.015585	13.0646	0.186017	0.812259	0.0406829
111	1.07589	0.0225112	12.5661	0.287019	0.773792	0.0251817	0.945657	0.018583	13.0411	0.223584	0.864238	0.00187292
112	1.10603	0.0272413	14.2355	0.341377	0.829183	0.0198116	1.10522	0.034764	14.8239	0.273719	0.809924	0.0293053
113	1.12396	0.0213029	14.8443	0.281956	0.857825	0.0261055	1.10764	0.018924	13.4617	0.228676	0.800999	0.0277385
114	1.12837	0.0370703	14.9053	0.492463	0.831299	0.0118384	1.09416	0.02562	11.3125	0.2726	0.798438	0.0153377
115	1.12199	0.0346588	12.3664	0.31378	0.828245	0.0456685	1.05409	0.019875	12.0728	0.223379	0.80044	0.00806333
116	1.0047	0.0293291	15.0882	0.38342	0.877277	0.0432663	1.05987	0.021951	13.1549	0.295692	0.864648	0.0143081
117	1.14733	0.0273282	15.3726	0.369408	0.88871	0.0289463	1.19114	0.025859	10.8022	0.272954	0.812405	0.0328902
118
119	0.971236	0.0194805	15.1931	0.282914	0.847305	0.0267036	1.02753	0.020862	13.3774	0.269842	0.797669	0.0157478
120	1.04352	0.051642	15.7149	0.75975	0.797196	0.0326947	1.17251	0.049089	14.0934	0.704233	0.950495	0.00954316
121	1.01258	0.0532949	14.3714	0.612342	0.918929	0.00768462	1.06541	0.04397	13.6548	0.570611	0.790176	0.0207595
122	0.967519	0.0514618	18.5734	0.8707	0.863164	0.028232	1.00933	0.034758	18.0592	1.02468	0.821122	0.0332619
123
124	1.13177	0.0392831	13.5997	0.442217	0.764777	0.041597	1.00585	0.052632	12.8126	0.652243	0.967038	0.0544835
125	1.15904	0.0584939	16.1748	0.91225	0.805176	0.0395573	1.09265	0.067348	12.9584	0.790143	0.841663	0.0779547
126	0.961823	0.0621015	13.3054	0.760314	0.732404	0.0823587	1.21226	0.039989	11.3557	0.441475	0.798174	0.0543349
127	1.15638	0.03016	14.7558	0.348586	0.756781	0.0439858	1.10993	0.019495	13.3661	0.246861	0.853132	0.0137255
128	1.34544	0.027879	7.86194	0.146548	0.383574	0.0103073	1.0742	0.058194	14.6157	0.7077	0.825279	0.0408574
129	1.10547	0.126974	13.8634	1.54268	0.633596	0.0726578
130	1.13031	0.037166	14.3367	0.461381	0.78793	0.0497862
131	1.05867	0.0325168	13.5587	0.399212	0.828495	0.0717359	1.05872	0.037479	14.9312	0.546526	0.8537	0.0343183
132	1.13463	0.028675	14.0818	0.345899	0.806917	0.0516222	1.14749	0.07182	13.3886	0.776497	0.823975	0.0867406
133	1.02036	0.0339768	15.0084	0.47527	0.781715	0.0754752	1.04013	0.028419	13.7943	0.350659	0.799783	0.0215039
134
135	1.09877	0.0269387	14.2193	0.248809	0.796495	0.0291349	1.09652	0.021827	14.5138	0.281721	0.797378	0.0438026
136	1.12176	0.0285091	15.5603	0.400951	0.893976	0.0315402	1.09061	0.033189	11.6694	0.368982	0.799124	0.0684866
137	1.05074	0.0431624	11.1004	0.423181	0.832313	0.0218332	1.17276	0.035606	10.395	0.345333	0.785637	0.021856
138	1.13729	0.043597	15.2859	0.493653	0.857429	0.00094516	1.1678	0.030307	15.5903	0.493196	0.944481	0.0547893
139	1.11963	0.0294037	14.6532	0.359077	0.773743	0.0153435	1.04537	0.018115	14.0023	0.218979	0.800781	0.0424414
140	1.01518	0.0447759	13.0623	0.427743	0.808449	0.0249681	1.18389	0.057961	14.5397	0.474671	0.851562	0.0482737
141	1.23871	0.0419592	14.5389	0.43602	0.818028	0.0471818	1.0578	0.031466	14.1444	0.432361	0.890382	0.15448
142	1.05741	0.0394604	15.0162	0.435216	0.822253	0.0115731	1.1195	0.037317	14.0398	0.464023	0.822705	0.0780684
143	1.11049	0.0266251	14.8622	0.330088	0.821697	0.01573	1.10544	0.018456	13.0857	0.23116	0.842146	0.0126978
144	1.17564	0.0396486	14.0917	0.443074	0.835966	0.044368	1.0285	0.027387	13.1352	0.330895	0.839252	0.0619258
145	1.13216	0.0194812	11.8572	0.182937	0.815629	0.00203473	1.1047	0.021918	12.8584	0.271789	0.806609	0.0190208
146	1.06342	0.0388405	13.197	0.42844	0.837417	0.0215439	0.893126	0.036159	13.9852	0.530468	0.763248	0.0467561
147	0.857225	0.0258766	11.3836	0.218134	0.722896	0.0263025	0.90451	0.015859	9.86578	0.147301	0.707359	0.03788
148	1.03834	0.0246965	13.7089	0.291724	0.798653	0.0407286	0.979901	0.016508	13.0709	0.207063	0.807133	0.00951851
149	1.07743	0.0359259	15.2979	0.418205	0.796924	0.0307982	1.06217	0.050895	15.1725	0.739336	0.784359	0.0689848
150	1.09613	0.0584873	14.2935	0.807209	0.805464	0.0538534	0.910241	0.045602	14.3652	0.626642	0.78141	0.0101709
151	0.950745	0.0456675	12.733	0.51712	0.796651	0.120852	1.05018	0.051564	13.1673	0.690012	0.703214	0.0835753
152	1.07976	0.0482941	14.0689	0.53349	0.819234	0.0187862	1.18738	0.046973	14.2632	0.620522	0.73462	0.0839003
153	1.00149	0.0366275	14.3699	0.475175	0.78252	0.0523767	0.864679	0.065347	15.6828	0.929678	0.887501	0.170592
154	1.00381	0.0383911	14.5658	0.482512	0.731681	0.0339366	0.981782	0.041753	13.9932	0.564163	0.750994	0.0604491
155	0.989202	0.0173944	9.15367	0.146258	0.524885	0.0305064	0.976808	0.019973	10.7104	0.182688	0.727558	0.050111
156	0.986816	0.451258	15.6706	6.19425	0.704382	0.0287358	0.905656	0.090145	13.3625	0.925071	0.779857	0.00955124
157	1.08979	0.0273597	13.5379	0.302174	0.714288	0.0883974	1.0273	0.017182	12.6275	0.167433	0.780891	0.0429604
158	1.05857	0.0423627	14.6184	0.480603	0.746335	0.0299042	1.09335	0.044921	12.8129	0.443939	0.797095	0.103008
159	1.13932	0.0350807	13.439	0.339144	0.819415	0.0397361	1.06736	0.019345	13.911	0.227249	0.840769	0.0253014
160	1.14631	0.0330943	15.2561	0.419818	0.830714	0.0584108	1.07316	0.018614	13.5186	0.212803	0.816009	0.054447
161	1.13623	0.0234055	14.0927	0.316808	0.79853	0.0370655	1.01732	0.019072	13.4978	0.222239	0.806849	0.0124008
162	1.06036	0.0211747	8.62731	0.208736	0.374763	0.00206485	0.838364	0.012322			-0.39396	0.0353669
163	1.03861	0.0334876	11.9202	0.34571	0.803905	0.0314465	1.03328	0.021394	12.7428	0.218508	0.778161	0.0505409
164	1.0425	0.015196	11.6054	0.130467	0.411907	0.0290813	1.05735	0.014465	9.92846	0.112083	0.39254	0.0247187

## Sheet: Figure 7C 308K
Residue	R1 Apo		R2 Apo		NOE Apo		R1 ADPR		R2 ADPR		NOE ADPR		R1 NAD		R2 NAD		NOE NAD
1
2	1.16309	0.327909	15.0628	1.48924	0.623486	0.0322749	2.56635	0.413376	9.92728	1.44096	0.528517	0.242483	1.074	0.456421	12.9074	5.11793
3	1.89232	0.120126	11.3798	0.919723	0.865751	0.082461	1.91873	0.0497634	13.3092	0.359079	0.777964	0.232867	2.15154	0.0768084	10.8912	0.404344	0.617512	0.151647
4	1.95067	0.243261	20.1362	2.84203	0.528266	0.291933	1.99495	0.0780983	13.0834	0.51069	0.631893	0.199455	1.50857	0.175147	13.408	1.6616	0.867594	0.116413
5	1.62283	0.110774	12.4207	0.740975	0.603633	0.127526	2.22442	0.0662171	11.6618	0.321909	0.805886	0.130481	2.09873	0.0793463	15.8911	0.905947	0.556868	0.0515377
6	1.108	0.0933923	12.4317	0.692431	0.898124	0.133389	1.76429	0.0476291	9.60478	0.252052	0.802581	0.0833859	2.42518	0.165759	13.5069	0.951315	0.843229	0.186487
7	1.43027	0.105657	13.5413	0.819662	0.925265	0.259431	1.54061	0.0688813	13.0486	0.425465	0.725433	0.15752	1.99537	0.08724	15.0663	0.738666	0.522507	0.130641
8	1.73949	0.131602	11.0254	0.916888	0.648389	0.101759	1.65779	0.0681911	11.593	0.43912	0.93038	0.195408	1.74518	0.172425	11.7669	1.03192	0.682055	0.198611
9							1.63198	0.0605188	12.499	0.472885	0.828152	0.128116	1.81981	0.0906102	11.3992	0.666892	0.601011	0.399233
10	2.026	0.214649	10.9839	1.35394	0.704021	0.304524	1.49894	0.0968223	11.0112	0.591599	0.792791	0.0472612	2.5636	0.413645	12.2244	1.86422	0.684286	0.0910753
11	1.5004	0.140897	10.7965	0.663613	0.598276	0.10231	1.86033	0.0618468	10.0492	0.262017	0.773865	0.104428	1.96886	0.0777105	8.41809	0.357193	0.930748	0.201448
12	1.93728	0.172436	14.6371	1.33073	0.938155	0.776278	2.51017	0.121065	14.9253	0.722889	0.901201	0.250234	1.9832	0.12964	12.9625	0.979553	0.734327	0.0998358
13							2.51571	0.347699	10.5687	1.08765
14							1.57045	0.0567755	12.4733	0.425075	0.823702	0.0849101	1.82586	0.0716765	11.9808	0.570069	0.830315	0.084378
15	2.45948	0.20053	11.2057	1.32074	0.496604	0.359199	2.06039	0.0789122	11.6247	0.399977	0.877216	0.0326165	2.92452	0.352019	16.7824	1.68828	0.816965	0.101466
16	2.24235	0.191861	9.15893	1.24283	0.502774	0.185173	2.00667	0.0872936	11.8563	0.453979	0.804744	0.0727502	1.98989	0.173685	15.9475	1.51966	0.690249	0.278693
17	1.3416	0.109097	12.3211	0.886177	0.836846	0.184317	2.09522	0.0947656	13.0194	0.543202	0.807188	0.111554	1.97358	0.104521	11.9209	0.839773	0.995217	0.12058
18	1.36624	0.127021	12.6752	0.929405	1.06677	0.2258	1.86367	0.0679146	11.6919	0.382378	0.925197	0.0297748	2.17654	0.0811036	15.0839	0.719316	0.492793	0.0407258
19	1.92199	0.0814004	13.2093	0.791476	0.949541	0.169982	1.7674	0.0714425	11.4516	0.310582	0.815167	0.134288
20	1.79595	0.104922	11.9124	0.700742	0.734049	0.153154	1.71144	0.0722436	11.8473	0.457878	0.954882	0.14113	2.17134	0.133254	9.87347	0.408923
21
22	0.866953	0.261102	16.45	1.84605	0.866834	0.175069	2.15827	0.0859194	11.1288	0.433655	1.0403	0.221768			5.76783	4.73367	-0.349099	0.0165623
23	1.87712	0.114121	13.2717	1.52119	0.747274	0.258715	1.67701	0.0522911	10.9224	0.295473	0.839318	0.128348					1.08417	0.0446567
24	0.589508	0.13028	11.9916	0.848671	0.839823	0.179902	1.94766	0.0750542	11.1068	0.300787	0.755087	0.0422975	1.92337	0.0773825	14.2611	0.759661	0.844875	0.05386
25	1.49957	0.0572247	11.4124	0.36579	0.888916	0.0963169	2.06418	0.0523363	11.4422	0.22272	0.858735	0.0815951	1.95632	0.0482688	12.9279	0.345189	0.796397	0.119077
26	2.58265	0.118682	11.7166	0.566214	0.643458	0.0964232	2.05411	0.0654636	11.0754	0.243968	0.816316	0.133664	1.92181	0.304705	21.4547	3.86004	0.418121	0.0646575
27	2.06539	0.100648	12.1549	0.706474	0.977055	0.2556	2.08952	0.0670562	12.3977	0.350027	0.728342	0.221992	2.07038	0.110617	10.1217	0.390289	0.608059	0.189508
28	1.75066	0.115722	14.8573	1.12349	0.731712	0.120209	1.69646	0.177788	10.6748	0.412153	0.925886	0.0535278	2.20448	0.186423	15.2882	1.68972	0.337349	0.00229167
29							2.85902	0.785831					1.55934	0.958018	14.4525	9.71845
30	1.58456	0.108082	19.8686	2.9848	0.715613	0.033893	1.67675	0.0676843	13.458	0.452923	0.587985	0.106919	2.07265	0.115908	16.5804	1.31758	0.257183	0.354119
31	1.08325	0.0635023	11.5162	0.407732	0.750817	0.0430039	1.7731	0.0485522	10.9266	0.204749	0.693559	0.119522	1.89192	0.0914527	12.276	0.554697	0.695623	0.0628944
32	1.86029	0.108645	12.0093	0.769877	0.979093	0.305383	2.3806	0.0532127	11.3656	0.193062	0.693712	0.102635	1.4619	0.328832	16.8034	3.36623	0.633341	0.124663
33	1.04907	0.283406	12.0197	1.16484	0.966427	0.18581	1.70576	0.100783	11.7273	0.469749	0.915602	0.326058	2.18166	0.113329	9.97762	0.541322	0.623956	0.0452038
34							1.7804	0.106816	13.5233	0.746935	0.909492	0.238087	2.35913	0.159723	13.2414	1.3548	0.600378	0.318575
35	1.73711	0.245339	25.2967	4.45761	0.532417	0.737037
36	0.378942	0.25644	11.8569	2.3886	0.983996	0.384801	2.15676	0.229514	17.7778	1.77314
37	1.62205	0.120697	13.5111	1.47912	0.833673	0.33815
38	2.5087	0.240321	24.2673	3.89045	0.737948	0.724382
39	1.10454	0.150475	9.62935	1.05784	0.555499	0.334922	1.97301	0.0666903	12.3754	0.391373	0.851686	0.162489	2.64395	0.31313	17.9537	2.46364	1.23776	0.192046
40	1.82769	0.194204	12.7292	1.91816	0.807145	0.121553	2.0294	0.121058	12.8116	0.650856	0.597276	0.162152	2.86599	0.852155	5.04531	1.57139	0.170604	0.195883
41	0.792656	0.393314	24.0312	3.87703	0.761876	0.072409	2.07732	0.10838	13.4817	0.553301	0.787464	0.168538	2.15859	0.163317	10.0523	0.813407	0.790691	0.257558
42	1.32714	0.309857	17.4971	2.56367	0.700953	0.0556294	2.0107	0.0709331	11.3531	0.334161			2.11128	0.0696047	8.59587	0.343664	0.390439	0.0259189
43
44	4.18519	1.30885			-0.149603	0.486201	2.93685	0.801817	32.5221	7.42759	0.387572	0.342873	1.82789	0.319114	24.8811	6.42871	0.617407	0.0636471
45	2.14204	0.600093	22.8375	8.04347	-0.460076	0.991476
46	4.35683	0.943464	16.1083	2.62701	0.459494	0.70441			21.9705	13.3724	0.310815	0.364891					-0.191104	0.183776
47	3.48468	1.10748	24.0316	8.25703	1.18016	0.310764
48	1.16992	0.128183	12.7662	1.34769	0.743772	0.09795	1.6005	0.0396901	10.8604	0.209691	0.675457	0.0985787
49	2.15516	0.260534	16.6282	2.60072	1.00839	0.360325
50	1.05591	0.14654	17.5362	1.98732	1.16972	0.352927			16.6165	3.41375
51	2.57875	0.354045	24.8163	5.48937	0.799329	1.10682	3.03912	0.403856	12.2788	2.0268	1.02618	0.149858	1.9518	0.356747	14.3622	2.46417
52	1.15038	0.135042	14.2054	1.14939	0.711946	0.123479	1.90365	0.0799373	14.5484	0.583977	0.804777	0.254615	1.91428	0.150673	11.8267	1.14692	0.33077	0.0520855
53	1.87581	0.119611	13.8314	1.32319	0.799185	0.0341144	1.62758	0.107056	10.7717	0.61442	0.790948	0.296025	2.17983	0.479418	12.1561	2.75066	0.541142	0.210599
54	1.08346	0.0619273	10.349	0.455811	0.8017	0.200974	1.93065	0.175261	12.7525	0.678219	0.968492	0.0368023	2.23924	0.179576	7.89744	2.90798	0.639907	0.216968
55	2.29565	0.154706	13.5767	1.10888	0.702776	0.268831	1.76558	0.0795203	12.8658	0.486183	0.872477	0.0124075	1.97317	0.102031	11.8311	0.693624	0.769371	0.13076
56							2.03673	0.0687568	12.2372	0.374734	0.824206	0.06452	2.55617	0.136477	16.782	0.999887	0.820545	0.11114
57	2.72629	0.275858	25.0419	3.32279	0.593042	0.0956096	2.00146	0.122916	11.4122	0.540174	0.924238	0.0199611	2.51005	0.312077	18.2089	4.48442	0.255689	0.18485
58	1.35964	0.0837072	14.4204	0.753507	1.01192	0.0768266	2.10208	0.0607385	11.8537	0.268124	0.935224	0.0957366	2.03383	0.0951822	15.2427	0.859713	0.685194	0.0720745
59	1.10588	0.185933	11.6631	1.19661	0.76433	0.216646	2.20868	0.162763	10.1077	0.655702	0.806041	0.119656
60	1.49405	0.253386	22.4281	2.91747	0.853583	0.163053	2.2347	0.062461	11.5071	0.256223	0.779275	0.133497	2.26116	0.0674428	12.7375	0.456866	0.888514	0.170663
61							1.60166	0.0568874	12.15	0.360161	0.730392	0.176792	1.9779	0.166404	18.4615	2.40985	0.443708	0.391948
62	1.63214	0.139625	10.1232	0.952653	0.665845	0.0532353	1.7167	0.114219	12.5961	0.684391	0.541791	0.0648126	2.21213	0.0918914	10.8119	1.52749	0.271013	0.120059
63	1.28547	0.132715	15.4624	1.56419	0.717649	0.243119	2.25634	0.494546	17.5943	3.21967	0.831258	0.0169824	2.44252	0.660065	6.95334	1.32531	0.780785	0.237136
64	1.86764	0.116288	15.2294	1.16761	0.836915	0.121298	2.07579	0.22177	15.8781	1.49848	0.650822	0.101469					0.280031	0.28384
65							1.74101	0.0648636	11.0698	0.401632	0.648739	0.0786137	2.64245	0.277133	15.6534	5.83864	0.506462	0.352151
66	0.8672	0.0971149	11.9279	0.779089	0.881869	0.0597109	2.19186	0.0852346	10.7949	0.345069	0.821338	0.00236843	1.4879	0.625328	3.10625	0.536314	0.653489	0.137429
67	0.454151	0.219811	11.3794	1.28435	0.990903	0.0653462	2.13205	0.12597	14.5751	0.864328	0.699554	0.0740768	3.01113	0.813943	5.62572	1.6667
68	1.78013	0.0764253	13.9235	0.729587	0.767119	0.0910294	1.81175	0.0669344	11.7582	0.332977	0.828916	0.11693	2.27211	0.119234	12.7232	0.785559	0.811169	0.0391486
69	1.80392	0.0683603	13.3939	0.985603	0.747866	0.0529941	1.73766	0.0469125	11.2145	0.201162	0.787203	0.17241	1.78288	0.0603498	11.1733	0.377602	0.734418	0.197241
70	1.73542	0.136017	11.7458	0.720746	0.827904	0.257287	1.84281	0.0696047	11.0554	0.321465	0.923081	0.0444514	1.78744	0.104785	11.5498	0.779122	0.635557	0.119429
71	1.66674	0.115616	9.91035	0.697652	0.913614	0.296732	1.86244	0.0712641	10.6156	0.323114	0.858303	0.17402	2.0974	0.0886549	13.8767	0.752069	0.92873	0.132789
72
73	1.50581	0.104579	12.5147	0.680986	0.853836	0.0172334	1.8929	0.0582352	9.00777	0.273493	0.688742	0.00880802	2.14453	0.104051	9.90734	0.56982	1.29521	0.0143659
74	1.27446	0.14345	15.9216	1.39791	0.575604	0.185434	2.17301	0.0762751	10.4457	0.282165	0.940338	0.0924617	1.8521	0.190341	15.6755	1.44833	0.5376	0.10171
75	1.60141	0.069124	11.1599	0.529431	0.713215	0.145201	1.5442	0.0450261	10.7518	0.285805	0.647325	0.079929	1.76507	0.0870154	11.0262	0.619117	0.492951	0.015604
76	2.50864	0.251576	13.8184	1.80278	0.968752	0.329331	2.02776	0.097775	10.2209	0.433836	0.940957	0.169929
77	2.10361	0.120441	14.0304	0.941003	1.00417	0.0936258	1.77866	0.0485115	12.1298	0.27599	0.756649	0.126086	2.454	0.387662	8.56544	5.37438	0.540184	0.228367
78	1.6864	0.11777	12.0415	0.617788	0.74158	0.214514	1.8249	0.0571121	10.5807	0.278377	0.82824	0.131368	2.11657	0.235739	24.6213	7.05863	0.779863	0.227239
79	1.56448	0.113865	11.5134	1.10412	0.864898	0.327008	1.70089	0.0643115	11.0618	0.342829	0.809686	0.0512902	3.95858	0.917496	6.32047	1.56396
80	1.51367	0.291915	13.1636	1.27889	1.01063	0.0596028	1.49345	0.060771	13.7734	1.00027	0.698858	0.078749	1.74267	0.136292	15.8961	1.35545	0.513962	0.215401
81	1.85238	0.207264	11.0508	1.83647	0.554828	0.0425892	1.8068	0.0866516	11.8952	0.469088	0.872775	0.0778953	2.12503	0.124311	10.5836	0.649502	0.313522	0.314883
82	2.32753	0.37193	15.0131	2.59478	0.955305	0.213631	1.53498	0.113682	13.3756	0.878124	0.829465	0.315697	1.31611	0.501578	12.4766	3.74545
83					0.784161	0.232513	1.73499	0.100418	11.3993	0.514709	0.999245	0.115674	2.48278	0.152528	11.1332	0.918009	0.801613	0.21244
84	1.99251	0.115316	14.9355	0.959344	0.764081	0.0538326	1.92696	0.0670741	11.2745	0.355622	0.765496	0.0119781	2.10153	0.0914401	12.5146	0.641601	0.873572	0.0581021
85	2.83555	0.282169	14.0464	2.1006	0.806559	0.231377	2.01152	0.108694	16.0311	0.810536	0.806086	0.0643541	2.02902	0.141263	12.5288	1.00151	0.983098	0.286754
86	0.601018	0.159579	15.0329	1.1991	0.911493	0.0617775	1.85939	0.0765695	11.6922	0.332509	0.579747	0.0603046	2.0208	0.0768211	12.1958	0.523775	0.635601	0.128728
87	1.69974	0.0679936	12.9747	0.76629	0.699542	0.097208			11.7412	0.251923	0.797491	0.113775	1.95417	0.0728629	14.0591	0.668022	0.545849	0.117099
88	1.47252	0.0850333	12.1947	0.71172	0.764058	0.0807955	1.72768	0.0609349	10.7799	0.325779	0.892365	0.178647	2.04546	0.104815	13.8581	1.01264	1.08713	0.249217
89	2.02599	0.0974775	13.714	0.725073	0.905823	0.143887	1.82085	0.0544984	10.3869	0.239515	0.818734	0.150928	2.08574	0.0631617	9.47999	0.281453	0.871283	0.0780966
90	2.13258	0.218471	14.9921	2.00559	0.908233	0.416465	1.75425	0.0702304	11.6818	0.498664	0.820656	0.17716	1.92093	0.130725	11.7233	1.01181	0.780763	0.22359
91	2.05566	0.172131	8.96063	1.86228	1.08136	0.63212	1.84352	0.0885521	11.5585	0.505753	0.731266	0.175432	2.00388	0.167155	9.17976	0.6385	0.684529	0.195692
92	3.08801	0.317087	13.0061	1.33681	0.824363	0.379408	2.71317	0.162876	12.1707	0.520713	0.956468	0.0209564	2.1957	0.305331	22.6322	4.03835	0.826017	0.320398
93	0.520416	0.295199	12.2798	0.966477	0.890064	0.149751	1.59445	0.090211	12.6975	0.665345	0.948723	0.133593
94	2.1092	0.184042	12.3216	1.66785	0.968853	0.635261					0.763728	0.0296558
95	1.4973	0.177097	11.7695	1.02001	0.71964	0.239866	1.5423	0.158285	12.0083	0.975591	0.481173	0.207763
96
97	0.913712	0.276397	17.7182	2.52924	0.769153	0.304007	1.63185	0.0759697	11.2807	0.506525	0.639862	0.093114	2.92639	1.13429	7.44852	3.19243
98	2.02083	0.168357	19.9858	2.54995	0.562732	0.464174	1.48612	0.083521	11.2902	0.580433	0.874744	0.186027	2.04799	0.30071	16.5302	2.58926
99	0.890943	0.180703	13.6396	1.62164	0.977409	0.0591629	1.7876	0.0719529	14.1411	0.460144	0.779875	0.150756	2.43518	0.084699	13.6654	0.551844	0.616014	0.122607
100	2.36711	0.127152	9.71578	0.711485	0.684682	0.116277	1.93512	0.072952	11.8889	0.351671	0.564495	0.0739854	2.28499	0.212256	21.7917	3.70967	0.404285	0.152193
101	2.06205	0.0955648	13.1843	0.571456	0.933868	0.123176	2.31244	0.0461903	11.0623	0.25202	0.776932	0.148452	2.04241	0.0919319	10.6619	0.381501	0.592626	0.00969188
102					0.75651	0.21879					0.756557	0.02994					0.532384	0.0718431
103							1.98851	0.0490425	11.1501	0.25061	0.817184	0.0784187	1.75699	0.0966298	12.0589	0.744174	0.868243	0.0577438
104	1.74351	0.094284	12.9361	0.583049	0.747615	0.0335177	1.61657	0.0404468	12.5161	0.293172	0.903279	0.0428923	2.09556	0.0788612	12.9805	0.504467	0.677718	0.171633
105	1.15544	0.0757048	14.1224	0.638985	0.830708	0.147107	1.84415	0.0403942	12.6219	0.265812	0.777464	0.108824	1.77054	0.0780656	18.5139	1.33823	0.87147	0.0967104
106	1.5363	0.149101	10.6082	0.795637	0.684955	0.152359					0.698064	0.167539	3.09573	0.521317	9.34756	1.52376	1.04451	0.0124694
107	0.926835	0.16362	11.3255	0.904768	1.01118	0.115915	1.99348	0.0382751	11.2166	0.179945	0.786266	0.14035	1.82482	0.0750608	14.3546	0.671514	0.812308	0.0502847
108	1.8238	0.0748591	9.24883	0.411567	0.707484	0.07815	1.50028	0.247492	10.0806	0.190634	0.882649	0.125244	2.36214	0.0643008	7.16257	0.222607	0.783884	0.126907
109	1.62804	0.0708687	12.6736	0.809704	0.793253	0.161294	2.31731	0.0764151	10.5925	0.233575	0.658449	0.0394629	1.59447	0.0604314	11.9502	0.579114	1.13825	0.0252705
110	1.92616	0.0861031	12.8316	0.583035	0.87742	0.155646	1.91424	0.0502922	10.8099	0.213076	0.697488	0.0681138	2.00549	0.186859	23.8038	2.10506	0.935522	0.222504
111	2.19702	0.103333	15.2275	0.986356	0.818648	0.231794	1.62212	0.0470494	11.5772	0.266416	0.94217	0.128911	1.99632	0.074046	13.3402	0.674489	0.552315	0.0798379
112	1.1018	0.155295	12.3484	0.924421	0.687045	0.116204	1.83859	0.0394767	11.0128	0.204797	0.773357	0.0711384	2.04686	0.0619584	13.9498	0.567565	0.817864	0.0511933
113	2.54287	0.0849908	12.108	0.398577	0.788768	0.0426296	2.17779	0.043144	11.175	0.201306	0.800653	0.173077	2.27307	0.0504588	11.2993	0.241729	0.446691	0.0126261
114	1.83457	0.0926314	11.9544	1.0306	0.99596	0.0685407	2.15229	0.0621036	11.7559	0.27969	0.849533	0.056306	2.04845	0.0606415	10.8697	0.362003	0.626973	0.045425
115	1.7764	0.0774374	12.7298	0.849589	0.890372	0.0924732	1.93441	0.0519823	10.4264	0.224779	0.748305	0.103606	1.81273	0.060307	9.86743	0.380439	0.8505	0.0784184
116	1.41983	0.0657786	10.9791	0.419027	0.815537	0.167512	1.76101	0.041152	11.6141	0.227284	0.850804	0.088825	2.116	0.0910073	11.1084	0.444151	0.783035	0.120638
117	1.6363	0.0889322	17.3129	1.50535	0.90894	0.126059	2.12692	0.0595356	11.2384	0.302776	0.794723	0.168003	1.66854	0.0988883	12.6671	0.781761	1.06274	0.311324
118
119	1.44848	0.0722492	12.7605	1.19801	0.894324	0.0803605	1.93049	0.0601886	11.7657	0.288879	0.765925	0.0411053	1.87462	0.0522382	11.8179	0.355899	0.891941	0.0920056
120	2.51154	0.178082	11.9441	0.979938	0.898904	0.171197	1.64789	0.0721362	10.1162	0.394533	0.805318	0.19871	2.27861	0.14842	11.4133	0.771123	0.486341	0.0569864
121	1.84834	0.138638	9.6136	0.735037	0.950007	0.207947	1.78598	0.0840812	11.5205	0.480492	0.817615	0.0458138	2.28788	0.175176	14.6757	1.22643	0.543616	0.0492575
122	1.60599	0.143174	10.4025	1.44955	0.910791	0.464781	1.82843	0.0872416	11.8976	0.463599	0.917791	0.133522	1.77198	0.127043	15.3036	1.73687	0.702727	0.136255
123
124	2.59114	0.187487	14.9598	1.91111	0.896307	0.305597					1.07025	0.0710336	2.11633	0.403698	12.8555	2.84373
125	0.556754	0.188673	15.0846	1.9566	0.953258	0.120685	1.79161	0.0906439	10.8131	0.539325	0.815436	0.0511908	6.20984	3.80696
126	1.53926	0.211185	11.506	1.54862	0.904536	0.63224	1.71403	0.05528	11.8994	0.306436	0.816434	0.0308404	6.42248	2.22598	5.79551	2.66458	0.805323	0.0334029
127	1.84738	0.0784598	13.4455	0.599894	0.81623	0.240339	2.34379	0.0551873	11.441	0.297	0.936689	0.0596923	2.27105	0.27268	10.1006	1.13477
128	1.98535	0.137575	8.42135	1.5737	0.56298	0.0541493	2.01202	0.208702	11.4374	0.912915	0.72907	0.184918
129	2.73779	1.1501	18.4348	14.5349	-0.0392674	0.678461
130	1.79883	0.100394	14.9024	1.05333	0.760994	0.185459
131	1.65629	0.112034	14.1689	0.942888	0.713699	0.196046	2.10833	0.0833515	11.81	0.347635	0.657717	0.0423977	9.48149	2.14002	6.79861	3.82249	-0.0164439	0.174848
132	1.43539	0.0627672	13.5925	0.483558	0.863463	0.0611557	1.6286	0.10511	13.4393	0.684589
133	1.6873	0.0871286	12.4982	1.40514	0.844683	0.115564	1.89096	0.055916	11.0516	0.22888	0.837315	0.0446432	2.24771	0.731761
134
135	1.59412	0.0662059	12.8038	0.620469	0.868373	0.148054							1.87718	0.0578175	13.9171	0.452647	0.559983	0.117221
136	2.117	0.0896284	12.9148	0.591226	1.03305	0.226097	2.19002	0.0572141	10.9017	0.262731	0.752869	0.175179	1.96	0.194977	13.4263	1.36829
137	2.48034	0.15578	11.7745	0.69374	1.04358	0.25552	1.99124	0.0693223	11.7434	0.347213	0.900866	0.0854063	2.13735	0.136947	12.3293	1.08377	0.934879	0.153046
138	1.62809	0.0962438	12.2177	1.02664	0.757897	0.197126	2.19888	0.0804821	10.8653	0.283632	0.835421	0.0439394	2.17851	0.151546	14.0611	1.23103	0.489389	0.223435
139	2.26588	0.0780162	12.162	0.53341	0.90794	0.117276	1.28103	0.0747549	14.5172	1.09683	0.776179	0.0655348	2.09938	0.0497543	24.5192	4.95831	0.774745	0.120552
140	2.0825	0.105417	12.0297	0.530978	0.817829	0.15137	1.84683	0.0587344	10.966	0.255171	0.770893	0.0601571	1.78788	0.0833256	8.54673	0.302349	0.673984	0.0522641
141	2.10477	0.106878	11.0187	0.673991	0.835408	0.106972	2.29008	0.0763107	10.1703	0.230525	0.777544	0.04687	2.52363	0.117493	12.4922	0.636722	0.635254	0.0875843
142	1.15859	0.0908925	11.5711	0.615723	0.975591	0.22096	1.9044	0.0620805	10.7152	0.267659	0.75667	0.0440057	1.92914	0.0822252	14.4053	0.882787	0.803359	0.111168
143	1.9735	0.106342	10.9574	0.712828	0.898179	0.0870691	1.63798	0.0386707	10.5991	0.228319	0.808173	0.160651	1.96393	0.149922	13.2473	1.13788	0.720429	0.014635
144	1.71518	0.108532	11.7994	0.953568	1.05422	0.219364	1.64611	0.0598452	9.18919	0.258909	0.974463	0.0410193	1.93374	0.0730685	12.268	0.546604	0.882652	0.238377
145	1.71531	0.12259	14.4782	1.0132	0.84127	0.18503	1.93345	0.036796	10.1422	0.176705	0.739677	0.022533	2.19697	0.114433	14.5444	1.10197	0.827462	0.200054
146	1.6274	0.0848886	10.5773	1.35108	0.728183	0.184796	1.61073	0.0687627	11.0106	0.405732			1.92844	0.106828	9.74527	0.673559	0.672952	0.153794
147	1.19351	0.0597246	10.9839	0.401671	0.772159	0.113756			8.33805	0.16171	0.755611	0.139704	1.87089	0.0744372	12.3118	0.61545	1.32442	0.0351315
148	1.84389	0.0872188	12.1707	0.591155	0.900189	0.0695781	2.13126	0.0570858	10.5879	0.26043	0.853988	0.0414768	1.81136	0.0604925	9.04832	0.335416	0.612199	0.128931
149	1.33826	0.176787	13.9701	1.24595	0.979183	0.183238	1.69228	0.0759748	10.403	0.379175	0.757012	0.0776372	1.8067	0.112374	11.9114	0.904022
150	1.83766	0.180067	15.1103	2.58901	0.900478	0.055307	2.146	0.112089	11.6027	0.53292	0.82533	0.136388	1.88549	0.100246	10.2104	0.681079	0.45579	0.121716
151	1.98094	0.147008	13.4367	1.44136	0.775079	0.251096	1.48959	0.067789	10.3957	0.443811	0.872947	0.109817	1.82047	0.0888196	10.0613	0.5247	0.573102	0.16803
152	1.64016	0.121848	12.4544	0.950351	0.636759	0.330521	1.99881	0.100577	11.6303	0.516909	0.954484	0.124854	1.86557	0.113623	11.2573	0.819533	0.611703	0.0497023
153	2.09017	0.420142	11.4237	1.22868	0.841375	0.0571284	1.32228	0.073249	12.213	0.486034	0.67099	0.101082	1.59221	0.160383	21.3893	2.64764	0.459757	0.393314
154	1.36282	0.759492	28.4191	7.16685	0.567094	0.283794	1.93169	0.0719326	11.2561	0.359272	0.689451	0.13307	5.24716	1.37236	17.2756	0.999542	0.525818	0.229788
155	1.48733	0.0779271	12.1183	0.59752	0.604903	0.0978204	1.5216	0.046962	9.36684	0.232783	0.764138	0.0946368	2.05973	0.227363	17.484	2.22984	0.553952	0.308444
156
157	1.56739	0.145085	18.9758	1.76332	0.87035	0.350486	2.00247	0.0636955	16.1159	0.484444	0.812245	0.0554077	3.00905	0.525527	25.8216	5.7572	0.547141	0.0548489
158	1.98398	0.117206	11.7862	1.61556	0.891118	0.101301	1.69991	0.0607575	12.3472	0.335904	0.775911	0.0782564	1.82565	0.0622926	12.3486	0.492197	0.659271	0.0940579
159	1.40248	0.0754471	12.1695	0.412163	0.790278	0.0953561			12.4548	1.42603	0.955181	0.156138	2.02473	0.160565	4.13911	0.498622	0.748216	0.188292
160	1.97752	0.103868	11.8615	0.765432	0.903339	0.0292315	2.35993	0.215363	14.2436	1.27158	0.571477	0.00504766	2.0764	0.0794101	13.2275	0.555411
161	1.78816	0.0574688	11.0243	0.707143	0.817059	0.0680709	1.91094	0.0371517	10.8888	0.200355	0.735045	0.0906394	1.81613	0.0587956	10.2111	0.285884	0.894924	0.188632
162	1.91313	0.0793139	14.0836	0.691805	0.841986	0.0868289	1.77048	0.045146	10.525	0.247394	0.730829	0.148805	1.96224	0.109196	13.3516	0.810036	0.540276	0.00551768
163	2.32168	0.117079	13.2857	0.656044	0.774222	0.076296	2.03291	0.0639714	12.3435	0.352944	0.755584	0.111333	2.00414	0.115571	15.2577	1.4842	0.475169	0.105342
164	0.90797	0.0489312	10.5249	0.316022	0.612812	0.107197	1.7708	0.0297898	7.65631	0.109082	0.63899	0.149444	1.82674	0.0443839	12.2973	0.346376	0.548211	0.273643

## Sheet: NMR CSPs 298K
Residue	ADPR	NAD	ATP	ADP	AMP
2	0.0541119	0.00392428	0.0166883	0.038	0.0290017
3	0.198315	0.00316228	0.0177201	0.136815	0.0482918
4	0.120464	0.00946573	0.0212815	0.0458639	0.031281
5	0.0690007	0.00727324	0.0468658	0.105149	0.0753897
6	0.0629373	0.0113622	0.0833601	0.18263	0.129932
7	0.153861	0.0290929	0.093488	0.223285	0.165318
8	0.114519	0.0268589	0.084072	0.165078	0.128565
9
10	0.0723125	0.00419524	0.0363098	0.0504391	0.0243393
11	0.00831264	0.00651153	0.0120374	0.0127906	0.00839047
12	0.0481082	0.00242899	0.0259307	0.001	0.00702851
13	0.0657602	0.00964883	0.0282152	0.0674507	0.0394069
14
15	0.107834	0.0131491	0.0525462	0.113365	0.111036
16	0.151415	0.0178718	0.0855856	0.167359	0.109772
17	0.0813966	0.0107238	0.0368388	0.0836295	0.0555788
18	0.0843202	0.0104451	0.0373965	0.0614125	0.0336541
19	0.384845	0.0387544	0.22127	0.389036	0.247439
20	0.897337	0.230984	0.558212	0.805007	0.486922
21
22	0.352482	0.0285307	0	0.368865	0.0673231
23		0.00221359	0.0110408	0.521749	0.012494
24	0.073925	0.0127475	0.0211306	0.142079	0.0336244
25	0.0515616	0.0515548	0.02001	0.0471434	0
26	0.199183	0.0344601	0.0577027	0.156364	0.0981636
27	0.0824294	0.0217117	0.0402318	0.0446777	0.0341541
28	0.137607	0.00620484	0.0742132	0.164587	0.15116
29	0.0373109	0.00573585	0.00118322	0.0132816	0.0170029
30	0.098	0.00971597	0.010959	0.065579	0.037655
31	0.0401011	0.00935414	0.0176522	0.0367301	0.0305941
32	0.329476	0.00301662	0.0355668	0.0902353	0.0608062
33	0.0615102	0.00094868	0.00331662	0.0156812	0.0323944
34
35		0.0130958	0.0872216	0.034072	0.0692611
36		0.0178297	0		0.258607
37		0.0797471	0.105669		0.0982247
38		0.0144361	0.100591	0.234645	0.0325592
39	0.0259249	0.00784857	0.02747	0.253552	0.0515839
40	0.110309	0.00809938	0.084726	0.194589	0.143842
41	0.12093	0.00786766	0.0786537	0.154458	0.0234862
42	0.34212	0.0119332	0.0202237	0.0241847	0.106156
43
44	0.784886	0.14538	0.117021	0.216243	0.330134
45	0.94456	0.249655	0.0468305	0.171866	0.270793
46	1.50365	0.0616928	0.208162	0.383365	0.188153
47		0.00620484	0.0196316	0.0565385	0.0186145
48	1.08285	0.0414548	0	0.081591	0.264176
49	0.773559	0.0104881	0.196251	0.302754	0.1347
50	0.466923	0.0297052	0.0202386	0.165215	0.0740331
51	0.104791	0.0194319	0.0612095	0.263145	0.126949
52	0.272783	0.013715	0.117084	0.13139	0.132277
53	0.168658	0.0164286	0.0601739	0.0420702	0.152072
54	0.0887773	0.0104355	0.043779	0.110952	0.0637895
55	0.104912	0.0210855	0.0360902	0.0665515	0.0728423
56	0.154565	0.00723878		0.0430105	0.0485479
57	0.137974	0.0090222	0.0242074	0.0762489	0.0722842
58	0.0815009	0.0101242	0.0211518	0.0614703	0.0460369
59	0.122002	0.00711337	0.107292	0.0781658	0.0540037
60	0.151814	0.0083006	0.0211163	0.0109362	0.044468
61
62	0.287828	0.0642604	0.287852	0.140815	0.0863823
63	0.104534	0.00723878	0.0234009	0.0681432	0.0312554
64	0.32717	0.0166253	0.0208062	0.02753	0.0357225
65
66	0.0972163	0.00857904	0.00551362	0.0337417	0.0261036
67	0.193131	0.00372827	0.00918695	0.0178017	0.00964883
68	0.0279625	0.00137841	0.00745654	0.0253002	0.0189315
69	0.0456508	0.00392428	0.00664078	0.010315	0.0186414
70	0.0683813	0.00347851	0.00702851	0.00754321	0.0145258
71	0.0640203	0.00404969	0.00411096	0.019985	0.0126886
72
73	0.0521929	0.00702851	0.00989444	0.0727365	0.0502902
74	0.200624	0.00671565	0.0135683	0.0309903	0.013914
75	0.0722731	0.00301662	0.0138708	0.0588651	0.0116361
76	0.325922	0.0203445	0.10871	0.283652	0.0363538
77	0.209149	0.0123653	0.0144361	0.115011	0.0110182
78	0.306567	0.0245337	0.0453034	0.239442	0.00430116
79	0.223055	0.0773169	0.0606185	0.150341	0.0407922
80	0.130738	0.0166163	0.0254578	0.0877776	0.0301081
81	0.0296395	0.00158114	0.026898	0.0502135	0.0189974
82	0.0803499	0.0168375	0.03386	0.0439557	0.0517262
83	0.0735289	0.00981835	0.0205037	0.0229151	0.026924
84	0.0396422	0.00633246	0.00428952	0.0268514	0.00671565
85	0.0229804	0.00118322	0.00938616	0.0160779	0.0120457
86	0.0623691	0.0126886	0.0130958	0.0572363	0.0620435
87	0.11283	0.00857904	0.0328649	0.114774	0.0537029
88	0.0521383	0.00664078	0.0128062	0.0356244	0.0352789
89	0.0427598	0.00242899	0.0154726	0.0123126	0.00727324
90	0.0351426	0.00401248	0.0119791	0.0184553	0.0182866
91	0.040403	0.00859651	0.0297926	0.0532719	0.014057
92	0.245634	0.0193028	0.0594761	0.195167	0.0265801
93	0.498154	0.0377942	0.120476	0.458826	0.135212
94	1.40658	0.141409	0.207519		0.0434327
95	0.442505	0.0311545	0.0393586	0.404302	0.0652871
96
97	0.540101	0.0219317	0.0530151	0.220311	0.0734466
98	0.0367845	0.0152118	0.0873522	0.0677134	0.0332024
99	0.0836295	0.00831264	0.0487535	0.0433693	0.0122025
100	0.110555	0.00561249	0.0167631	0.0660613	0.0450455
101	0.0770785	0.00765506	0.0153916	0.0369134	0.0205913
102			0.00306594
103
104	0.069	0.0135683	0.0326328	0.0255362	0.0448676
105	0.109855	0.0159812	0.0457974	0.0661597	0.0459228
106	0.193571	0.0171348	0.0457919	0.189572	0.0540463
107	0.126773	0.0515791	0.0167153	0.181489	0.115587
108	0.0669933	0.00860233	0.0304779	0.035215	0.0672131
109	0.174104	0.00651153	0.0202015	0.0799087	0.025008
110	0.134095	0.00423084	0.0163095	0.0934634	0.0162911
111	0.087276	0.00596657	0.0136015	0.167869	0.0446531
112	0.16439	0.00786766	0.0166012	0.0194679	0.0415343
113	0.040403	0.00607454	0.0251794	0.0262869	0.0180305
114	0.0573498	0.0032249	0.00209762	0.0382949	0.012724
115	0.0554842	0.00546809	0.0261036	0.02001	0.0166163
116	0.0210855	0.00272029	0.004	0.0281585	0.00953939
117	0.0498137	0.00430116	0.0275844	0.0483591	0.0205791
118
119	0.0784309	0.0627216	0.0543507	0.0575534	0.141306
120	0.0798185	0.0105546	0.0290861	0.04532	0.0374967
121	0.0386381	0.00775242	0.031058	0.0458301	0.0184553
122	0.110616	0.00943398	0.0409194	0.0596481	0.0614907
123
124	0.0384188	0.0753996	0.0817625	0.0830488	0.181119
125	0.941389	0.225731	0.440127		0.333022
126	0.401066	0.006	0.163037	0.492001	0.388173
127	0.63601	0.0393268	0.0986357	0.64405	0.14955
128	1.09509	0.167312	0.534648	1.00624	0.576814
129		0.0260941
130		0.00853815	0.0464392	0.0845701	0.0582967
131	0.225607	0.010005	0.103873	0.20707	0.061904
132	0.875891	0.0147817	0.124364	0.017737	0.0262183
133	0.606376	0.0232401	0.111231	0.46525	0.11386
134
135	0.131159	0.025634	0.0565411	0.110055	0.0215662
136	0.0819909	0.0257119	0.055753	0.119637	0.0397303
137	0.105877	0.0314341	0.0658438	0.0986438	0.714289
138	0.14733	0.0185715	0.0476592	0.0991822	0.0228057
139	0.0746197	0.0090222	0.050009	0.0353765	0.0397303
140	0.0487914	0.0172366	0.0704635	0.0727764	0.0560321
141	0.0621579	0.00609098	0.027846	0.0949868	0.00964883
142	0.110161	0.0154434	0.0163738	0.0557369	0.0274117
143	0.0362767	0.0201022	0.0207027	0.0259442	0.116016
144	0.0634736	0.00805605	0.029868	0.0364829	0.025805
145	0.280892	0.010315	0.0203002	0.0204695	0.0303051
146	0.0883595	0.0213986	0.01749	0.130897	0.0536759
147	0.0917393	0.00620484	0.0142267	0.0568252	0.0193158
148	0.0435901	0.0118701	0.0449155	0.0723457	0.016565
149	0.112036	0.0386316	0.0413896		0.371575
150	0.04	0.00242899	0.0129653	0.0506448	0.00339116
151	0.0315658	0.0206301	0.031939	0.0551806	0.0529585
152	0.254976	0.0228583	0.146468	0.271971	0.183504
153	0.326445	0.0114455	0.115744	0.291289	0.0505114
154	0.883472	0.0516236	0		0.485216
155	0.397568	0.0446329	0.22258	0.403551	0.245432
156	0.202089	0.0382962	0.0388793	0.227646	0.149841
157	0.118693	0.0207147	0.0761682	0.124261	0.0553082
158	0.0446262	0.012494	0.0304237	0.0710028	0.0243208
159	0.0246252	0.00209762	0.0088261	0.128835	0.0219886
160	0.0697273	0.0235457	0.0178297	0.0664048	0.0718846
161	0.0413388	0.00484768	0.0281674	0.0239395	0.00372827
162	0.060968	0.0144568	0.039851	0.108787	0.0740007
163	0.214448	0.0303068	0.0715849	0.16485	0.11017
164	0.0808919	0.014574	0.0331512	0.0585184	0.0443914

## Sheet: NMR CSPs 308K
Residue	ADPR	NAD	ATP	ADP	AMP
2	0.0154952	0.0120042	0.0993901	0.0013784	0.00816088
3	0.281324	0.275075	0.061485	0.00790569	0.0123329
4	0.0419655	0.0461237	0.0307912	0.00404969	0.00187083
5	0.025018	0.0261266	0.167839	0.00209762	0.0053479
6	0.0704599	0.0805456	0.320994	0.0100449	0.0139248
7	0.099948	0.0952056	0.391751	0.0174212	0.0159812
8	0.0945066	0.113004	0.138944	0.0217163	0.0102956
9
10	0.0202262	0.014057	0.014128	0.0061563	0.00272029
11	0.0182866	0.0350443	0.01003	0.00670075	0.00202485
12	0.00546809	0.015843	0.0130154	0.00457165	0.00546809
13	0.0429057	0.0525738	0.0532447	0.0129653	0.00734166
14
15	0.09719	0.128007	0.0844251	0.0296294	0.0155531
16	0.1186	0.140732	0.106452	0.013896	0.00802496
17	0.0623025	0.086539	0.0880006	0.00392428	0.0111131
18	0.0521929	0.054878	0.0918014	0.0224944	0.00063246
19	0.341868	0.356482	0.399055	0.0445881	0.0371699
20	0.732164	0.678932	0.597086	0.0781185	0.0744976
21
22	0.400702	0.379235	0.323551	0.0382766	0.0532316
23	0.383046	0.3919	0.0267395	0.00361939	0.0185849
24	0.0291822	0.0539963	0.0227244	0.0093488	0.00964883
25	0.0831739	0.0862983	0.0484675	0.00989444	0.0093488
26	0.127701	0.124	0.134043	0.0235797	0.031058
27	0.0320796	0.026582	0.0465392	0.00301662	0.00723878
28	0.0930134	0.0924641	0.0169558	0.0114673	0.024686
29	0.0224388	0.0215291	0.0154726	0.0169115	0.00530094
30	0.0445825	0.0409035	0.0577148	0.00544059	0.0032249
31	0.0402728	0.0418736	0.0328116	0.0050892	0.0259249
32	0.331736	0.313324	0.0686659	0.00964883	0.00872353
33	0.011068	0.0179193	0.00551362	0.00442719	0.00202485
34
35			0.0585952	0.00591608	0.0130039
36			0.415414	0.0505727	0.0461313
37			0.610965	0.0791069	0.0277957
38			0.24485	0.0347145	0.00744312
39	0.0604516	0.071333	0.212093	0.0345601	0.00693542
40	0.130542	0.144889	0.418084	0.0231063	0.053464
41	0.0410987	0.0324977	0.14213	0.0159374	0.00765506
42	0.245395	0.252173	0.0387543	0.00314643	0.00815475
43
44	2.1637	2.14834	0.156689	0.00942868	0.026732
45			0.101973	0.00693542	0.0318653
46	1.39252	1.36865	0.116966		0.0233131
47			1.16392	0.0363868	0.0427376
48			0.495669	0.121152	0.0361372
49			0.314797	0.0348368	0.0254755
50	0.386271	0.417695	0.112785	0.0220817	0.0147343
51	0.158321	0.167171	0.202934	0.0540231	0.0136345
52	0.154682	0.139302	0.203676	0.0324484	0.0222239
53	0.13596	0.154521	0.0847638	0.00236643	0.0207147
54	0.0825203	0.0885585	0.082039	0.00926823	0.00815475
55	0.106012	0.133508	0.0413872	0.0141916	0.0401734
56	0.134596	0.128503	0.114421	0.00401248	0.00404969
57	0.0781441	0.0780006	0.0576897	0.00620484	0.0206131
58	0.0369811	0.0381064	0.131305	0.00430116	0.0211163
59	0.143686	0.131643	0.0994987	0.00428952	0.00755645
60	0.195173	0.192126	0.0775339	0.00411096	0.00992472
61
62	0.262757	0.338593	0.0706958	0.00744312	0.0355654
63	0.0593515	0.0367913	0.0970958	0.00104881	0.00632456
64	0.244238	0.230679	0.0291805	0.00104881	0.00734166
65
66	0.0855652	0.0806778	0.0278819	0.00640312	0.00126491
67	0.139272	0.167431	0.00607454	0.0091433	0.00591608
68	0.0503776	0.0551226	0.0134201	0.00942868	0.0032249
69	0.0213986	0.0246759	0.0124097	0.00158114	0.00187083
70	0.0202015	0.0260307	0.0130767	0.00275681	0.0175385
71	0.025018	0.0311272	0.0263078	0.00284605	0.0142302
72
73	0.139001	0.13328	0.056957	0.0160031	0.0125897
74	0.119466	0.121875	0.0145052	0.00591608	0.00603324
75	0.0245785	0.0732195	0.0987947	0.061811	0.0646993
76	0.302042	0.290902	0.158365	0.0220023	0.00986914
77	0.111761	0.116591	0.0642456	0.00806226	0.00379473
78	0.217859	0.227953	0.154039	0.0264083	0.00301662
79	0.131846	0.12874	0.0924251	0.0123329	0.00372827
80	0.0637581	0.0626378	0.0359013	0.00781665	0.00126491
81	0.0224744	0.0186574	0.0575621	0.00361939	0.0248475
82	0.0774758	0.0836295	0.028	0.00419524	0.00546809
83	0.0310789	0.0265537	0.0856294	0.00711337	0.00473286
84	0.00607454	0.0173753	0.150512	0.0123734	0.0224744
85	0.00530094	0.014057	0.0900494	0.00546809	0.0158114
86	0.0257585	0.0360818	0.0926844	0.00272029	0.0053479
87	0.0476025	0.0434281	0.103436	0.00354965	0.00236643
88	0.0273221	0.0415921	0.0247184	0.00202485	0.00577927
89	0.0050892	0.0136162	0.00629285	0	0.00063246
90	0.022025	0.0307669	0.0923174	0.00401248	0.0226517
91	0.0592106	0.0765336	0.0558802	0.00361939	0.00272029
92	0.139512	0.137143	0.0957392	0.023603	0.011068
93	0.328252	0.331332	0.267351	0.0484159	0.0212862
94	1.23506	1.13429	0.829764	0.139314	0.00457165
95	0.372608	0.373049	0.259574	0.0386924	0.0120665
96
97	0.452085	0.448878	0.326352	0.0530151	0.00490918
98	0.0827792	0.0916537	0.112965	0.0160779	0.00964883
99	0.014	0.0445096	0.0651874	0.0167899	0.00857904
100	0.0816303	0.0844962	0.0728601	0.0128491	0.0105877
101	0.0343744	0.033	0.022	0.0229434	0.00272029
102
103
104	0.0270666	0.0225743	0.0435385	0.00671565	0.00816088
105	0.0658711	0.0672131	0.0878146	0.007	0.00765506
106	0.190285	0.213959	0.164	0.0278765	0.0131491
107	0.111726	0.121928	0.083441	0.00575326	0.0268794
108	0.0478696	0.0462612	0.0172076	0.0032249	0.00457165
109	0.0857036	0.0813689	0.0315531	0.00828251	0.00118322
110	0.126161	0.112148	0.0473128	0.007	0.0123329
111	0.228738	0.231776	0.0257876	0.00603324	0.0108812
112	0.0281141	0.0353285	0.0391969	0.00209762	0.00474342
113	0.0164286	0.0299232	0.0378537	0.00728697	0.00411096
114	0.00667832	0.00942868	0.0120374	0.00272029	0.00361939
115	0.00161245	0.00845577	0.00875214	0.00347851	0.00609098
116	0.0303068	0.0368388	0.0187643	0.00853815	0.00063246
117	0.050323	0.05494	0.0332506	0.00806226	0.00252982
118
119	0.0180444	0.0210095	0.0426157	0.003	0.00544059
120	0.0778325	0.0929188	0.0774893	0.0123855	0.014057
121	0.0903914	0.0980872	0.0743142	0.0123126	0.00577927
122	0.0460043	0.0507011	0.0615825	0.00971597	0.00575326
123
124	0.105646	0.108037	0.18108	0.00187083	0.0315611
125	0.783643	0.762408	0.745725	0.0857904	0.0426157
126	0.295598	0.314507	0.253514	0.069144	0.056237
127	0.537897	0.525261	0.29702	0.0721623	0.0407664
128			1.10407	0.0981967	0.0674529
129
130			0.78236	0.116713	0.0653177
131	0.176484	0.17135	0.0745292	0.0203568	0.0233109
132			0.115542	0.0134313	0.00620484
133	0.64457	0.628464	0.35015	0.0475962	0.0154434
134
135	0.0763472	0.0753996	0.0899439	0.0179611	0.00544059
136	0.112087	0.109574	0.0737875	0.0155531	0.00573585
137	0.15166	0.156581	0.024988	0.00272029	0.015843
138	0.115028	0.105373	0.0865442	0.011225	0.0313066
139	0.108552	0.0864286	0.0333377	0.0106254	0.00596657
140	0.0305434	0.0291101	0.096935	0.00755645	0.0113534
141	0.0892474	0.102821	0.0590305	0.0088261	0.0013784
142	0.0534659	0.048077	0.0396686	0.00284605	0.00876926
143	0.011428	0.0242198	0.257723	0.00544059	0.0393268
144	0.0224811	0.0284587	0.0522159	0.00236643	0.00828251
145	0.319625	0.318895	0.0868654	0.00301662	0.00546809
146	0.0424488	0.0497936	0.300423	0.0113842	0.0101686
147	0.039579	0.0411752	0.0337254	0.00419524	0.00094868
148	0.066075	0.0723457	0.0590466	0.00272029	0.00423084
149	0.0895489	0.100109	0.049985	0.014543	0.100157
150	0.0396157	0.0465457	0.037482	0.00221359	0.0013784
151	0.0639461	0.0750959	0.0462439	0.0108582	0.0091433
152	0.143844	0.204434	0.246843	0.0262983	0.025385
153	0.280349	0.279542	0.0995208	0.0269537
154	0.725373	0.710471	0.543076	0.0823747	0.0884675
155	0.279708	0.302509	0.341842	0.038381	0.0343788
156
157	0.0908466	0.105703	0.164794	0.0125539	0.00935414
158	0.0307669	0.0456169	0.0498257	0.00236643	0.00275681
159	0.182229	0.126387	0.00748331	0.0218426	0.0495843
160	0.17526	0.166267	0.0781339	0.00969536	0.0133079
161	0.0122638	0.0148963	0.0167809	0.00784857	0.0032249
162	0.0556992	0.0896097	0.109201	0.0192977	0.0309903
163	0.162265	0.166328	0.175858	0.0289327	0.0231711
164	0.0548233	0.0660447	0.0552042	0.0153916	0.0115586
